# Supplementary material for: Estimating the Basic Reproductive Number (R0) for African Swine Fever Virus (ASFV) Transmission between Pig Herds in Uganda
Source: PLoS One. 2015 May 4;10(5):e0125842. doi: 10.1371/journal.pone.0125842 (PMC4418717; doi:10.1371/journal.pone.0125842)
Supplement: S1 Data — (ZIP) [file pone.0125842.s001.zip]

Archive with 1 entries (1 files):
- S1 Data. The data that was used in all the computaions and Figures.xlsx
