# Supplementary material for: Estimating the Basic Reproductive Number (R0) for African Swine Fever Virus (ASFV) Transmission between Pig Herds in Uganda
Source: PLoS One. 2015 May 4;10(5):e0125842. doi: 10.1371/journal.pone.0125842 (PMC4418717; doi:10.1371/journal.pone.0125842)
Supplement: S1 Data — (ZIP) [file pone.0125842.s001.zip › S1 Data. The data that was used in all the computaions and Figures.xlsx]

## Sheet: Field Data
HH_ID	Month of 1st death	x-coordinate	y -coordinate	District	Subcounty	Parish	Village	Breed 0=local, 1=cross, 2=exotic	Origin 0=market, 1= farmer, 2= NGO, 3= NAADS	Mgt sys 0=freerange, 1=tethered, 2=semi intens, 3=intens	Feed Source 0=commercial 1=Kitchen_waste 2=Restaurants 3=No_suppl	No. died	Suspected Coz Village OB	Suspected Coz HH OB
G_001	2010-04-01	2.609	32.475	Gulu	Lakwana	Te-Got	Arwot Omia	0	0,1	0	0,1	13	Butchers	Not sure
G_002	2010-04-01	2.605	32.475	Gulu	Lakwana	Te-Got	Arwot Omia	0	1	0	1	2	Butchers	Roaming pigs in the village
G_003	2010-05-01	2.609	32.473	Gulu	Lakwana	Te-Got	Omolo	1	0	2	0,1	4	Butchers	Roaming pigs in the village
G_004	2010-05-01	2.608	32.475	Gulu	Lakwana	Te-Got	Arwot Omia	0	1	0	3	5	Butchers	Roaming pigs in the village
G_005	2010-07-01	2.923	32.519	Gulu	Paicho	Pagik	Dwere	0	1	2	1	5	Not sure	Roaming pigs in the village
G_006	2010-07-01	2.74	32.667	Gulu	Odek	Binya	Te-Aceng	0	1	0,1	1,3	6	Pork form orapwoyo village	Roaming pigs in the village
G_007	2010-07-01	2.74	32.667	Gulu	Odek	Binya	Te-Aceng	0	1	0,1	1,3	14	Not sure	Pork for familly
G_008	2010-07-01	2.738	32.62	Gulu	Odek	Binya	Orapwoyo	0	1	0,1	1,3	6	Pork form orapwoyo village	Roaming pigs in the village
G_009	2010-07-01	2.737	32.616	Gulu	Odek	Binya	Orapwoyo	0	1	0,1	1,3	14	Not sure	Pork for familly
G_010	2010-07-01	2.738	32.616	Gulu	Odek	Binya	Orapwoyo	0	1	0	3	1	Sick pig from Cwero	Roaming pigs in the village
G_011	2010-08-01	2.607	32.473	Gulu	Lakwana	Te-Got	Omolo	0	0,1	3	0,1	11	Butchers	Not sure
G_012	2010-08-01	2.609	32.473	Gulu	Lakwana	Te-Got	Omolo	0	1	1	0,1	3	Butchers	Roaming pigs in the village
G_013	2010-08-01	2.609	32.475	Gulu	Lakwana	Te-Got	Omolo	0	1	0	3	2	Butchers	Roaming pigs in the village
G_014	2010-08-01	2.61	32.475	Gulu	Lakwana	Te-Got	Omolo	0	1	0	3	2	Butchers	Roaming pigs in the village
G_015	2010-08-01	2.608	32.475	Gulu	Lakwana	Te-Got	Arwot Omia	0	1	0	3	9	Butchers	Roaming pigs in the village
G_016	2010-08-01	2.607	32.477	Gulu	Lakwana	Te-Got	Arwot Omia	0	1	0	3	1	Butchers	Pork for familly
G_017	2010-08-01	2.608	32.477	Gulu	Lakwana	Te-Got	Arwot Omia	0	1	1	1	1	Butchers	Pork for familly
G_018	2010-08-01	2.609	32.477	Gulu	Lakwana	Te-Got	Arwot Omia	0	1	0	3	2	Not sure	Roaming pigs in the village
G_019	2010-08-01		32.667	Gulu	Odek	Binya	Te-Aceng	0	1	0,1	1,3	2	Boar for mating	Pork for familly
G_020	2010-08-01	2.737	32.62	Gulu	Odek	Binya	Orapwoyo	0	1	0,1	1,3	2	Not sure	Pork for familly
G_021	2010-09-01	2.54	32.428	Gulu	Lakwana	Parak	Ocok-Can	0	1	0	3	1	Not sure	Not sure
G_022	2010-09-01	2.552	32.448	Gulu	Lakwana	Parak	Abura	0	1	1	1	1	Pork from Opit cetre	Pork for familly
G_023	2010-09-01	2.552	32.447	Gulu	Lakwana	Parak	Abura	0	1	0	3	2	Pork from Opit cetre	Pork for familly
G_024	2010-09-01	2.552	32.449	Gulu	Lakwana	Parak	Abura	0	1	0	3	3	Pork from Opit cetre	Sick pig from neighbor
G_025	2010-09-01	2.551	32.447	Gulu	Lakwana	Parak	Abura	0	1	0	3	2	Pork from Opit cetre	Pork for familly
G_026	2010-09-01	2.55	32.45	Gulu	Lakwana	Parak	Abura	0	1	0	3	3	Pork from Opit cetre	Sick pig from neighbor
G_027	2010-09-01	2.55	32.45	Gulu	Lakwana	Parak	Abura	0	1	0	3	2	Pork from Opit cetre	Pork for familly
G_028	2010-09-01	2.607	32.473	Gulu	Lakwana	Te-Got	Omolo	0	1	0	1	1	Butchers	Sick pig from neighbor
G_029	2010-09-01	2.611	32.475	Gulu	Lakwana	Te-Got	Omolo	0	0	0	3	2	Butchers	Roaming pigs in the village
G_030	2010-10-01	2.922	32.518	Gulu	Paicho	Pagik	Dwere	0	1	2	0,1	8	Not sure	Roaming pigs in the village
G_031	2010-10-01	2.777	32.354	Gulu	Bungatira	Laroo	Boke-Bar	1	2	1	0,1,2	4	Not sure	Pork for familly
G_032	2010-10-01	2.548	32.424	Gulu	Lakwana	Parak	Bar-Romo	0	1	0	1	3	Not sure	Not sure
G_033	2010-10-01	2.547	32.423	Gulu	Lakwana	Parak	Bar-Romo	0	1	0	3	10	Pork from Awoo Centre	Sick pig from neighbor
G_034	2010-10-01	2.541	32.429	Gulu	Lakwana	Parak	Ocok-Can	0	1	0	3	2	Pork from Awoo Centre	Sick pig from neighbor
G_035	2010-10-01	2.54	32.43	Gulu	Lakwana	Parak	Ocok-Can	0	1	0	1	1	Pork from Awoo Centre	Sick pig from neighbor
G_036	2010-10-01	2.529	32.412	Gulu	Lakwana	Parak	Awoo	0	0	1	1	6	Dead pig from Abura Village	Roaming pigs in the village
G_037	2010-10-01	2.528	32.413	Gulu	Lakwana	Parak	Awoo	0	1	0	3	3	Dead pig from Abura Village	Roaming pigs in the village
G_038	2010-10-01	2.528	32.413	Gulu	Lakwana	Parak	Awoo	0	1	0	3	2	Not sure	Roaming pigs in the village
G_039	2010-10-01	2.528	32.414	Gulu	Lakwana	Parak	Awoo	0	1	0	3	1	Dead pig from Abura Village	Roaming pigs in the village
G_040	2010-10-01	2.528	32.413	Gulu	Lakwana	Parak	Awoo	0	1	0	3	2	Butchers	Roaming pigs in the village
G_041	2010-10-01	2.529	32.413	Gulu	Lakwana	Parak	Awoo	0	1	0	1	2	Butchers	Roaming pigs in the village
G_042	2010-10-01	2.529	32.413	Gulu	Lakwana	Parak	Awoo	0	0	0	3	1	Not sure	Roaming pigs in the village
G_043	2010-10-01	2.529	32.413	Gulu	Lakwana	Parak	Awoo	0	1	0	1	2	Butchers	Roaming pigs in the village
G_044	2010-10-01	2.528	32.412	Gulu	Lakwana	Parak	Awoo	0	1	0	3	16	Dead pig from Abura Village	Roaming pigs in the village
G_045	2010-10-01	2.527	32.412	Gulu	Lakwana	Parak	Awoo	0	1	0	3	4	Dead pig from Abura Village	Not sure
G_046	2010-10-01	2.527	32.413	Gulu	Lakwana	Parak	Awoo	0	1	0	1	4	Butchers	Not sure
G_047	2010-10-01	2.529	32.413	Gulu	Lakwana	Parak	Awoo	0	1	0	3	1	Butchers	Roaming pigs in the village
G_048	2010-10-01	2.529	32.413	Gulu	Lakwana	Parak	Awoo	0	1	0	3	2	Dead pig from Abura Village	Pork for familly
G_049	2010-10-01	2.528	32.412	Gulu	Lakwana	Parak	Awoo	0	1	0	1	8	Butchers	Roaming pigs in the village
G_050	2010-10-01	2.527	32.413	Gulu	Lakwana	Parak	Awoo	0	1	0	3	4	Butchers	Pork for familly
G_051	2010-10-01	2.526	32.411	Gulu	Lakwana	Parak	Awoo	0	0,1	1	1	3	Butchers	Roaming pigs in the village
G_052	2010-10-01	2.529	32.412	Gulu	Lakwana	Parak	Awoo	0	1	0	3	1	Butchers	Pork for familly
G_053	2010-10-01	2.529	32.412	Gulu	Lakwana	Parak	Awoo	0	1	0	3	1	Butchers	Roaming pigs in the village
G_054	2010-10-01	2.552	32.439	Gulu	Lakwana	Parak	Abura	0	1	0	3	1	Pork from Awoo Centre	Sick pig from neighbor
G_055	2010-10-01	2.552	32.436	Gulu	Lakwana	Parak	Abura	0	1	1	1	2	Pork from Opit cetre	Sick pig from neighbor
G_056	2010-10-01	2.607	32.473	Gulu	Lakwana	Te-Got	Omolo	0	0	1	1	6	Butchers	Sick pig from neighbor
G_057	2010-10-01	2.61	32.475	Gulu	Lakwana	Te-Got	Omolo	0	0,1	3	0,1	13	Butchers	Roaming pigs in the village
G_058	2010-10-01	2.609	32.476	Gulu	Lakwana	Te-Got	Arwot Omia	0	1	0	3	4	Butchers	Roaming pigs in the village
G_059	2010-10-01	2.606	32.475	Gulu	Lakwana	Te-Got	Arwot Omia	0	1	0	3	17	Butchers	Roaming pigs in the village
G_060	2010-10-01	2.559	32.373	Gulu	Koro	Lapainat-East	Opok	0	1	0	3	13	Skin from Gulu Town	Sick pig from neighbor
G_061	2010-10-01	2.737	32.667	Gulu	Odek	Binya	Te-Aceng	0	1	0,1	3	1	Boar for mating	Pork for familly
G_062	2010-10-01	2.738	32.616	Gulu	Odek	Binya	Orapwoyo	0	1	0,1	3	1	Not sure	Pork for familly
G_063	2010-11-01	2.926	32.519	Gulu	Paicho	Pagik	Dwere	0	1	0	3	8	Butchers	Roaming pigs in the village
G_064	2010-11-01	2.948	32.499	Gulu	Paicho	Pagik	Boke-Ber	0	1	1,2	0,1	3	Pork from Dwere Village	Roaming pigs in the village
G_065	2010-11-01	2.779	32.342	Gulu	Bungatira	Laroo	Boke	0	1,2	2	0,1	24	Workers	Workers
G_066	2010-11-01	2.781	32.343	Gulu	Bungatira	Laroo	Boke	1	1	1	0,1	4	Not sure	Sick pig from neighbor
G_067	2010-11-01	2.782	32.34	Gulu	Bungatira	Laroo	Boke	0	1,2	2	0,2	5	World vision pigs	Pork for familly
G_068	2010-11-01	2.777	32.353	Gulu	Bungatira	Laroo	Boke-Bar	1	1,2	2	1,2	11	Not sure	Roaming pigs in the village
G_069	2010-11-01	2.791	32.356	Gulu	Bungatira	Laroo	Boke-Bar	1	1	1	0,1,3	4	Not sure	Pork for familly
G_070	2010-11-01	2.55	32.426	Gulu	Lakwana	Parak	Bar-Romo	0	1	0	3	0	Not sure	Sick pig from neighbor
G_071	2010-11-01	2.551	32.425	Gulu	Lakwana	Parak	Bar-Romo	0	1	0	1	5	Pork from Awoo Centre	Sick pig from neighbor
G_072	2010-11-01	2.554	32.423	Gulu	Lakwana	Parak	Bar-Romo	0	1	0	1	1	Pork from Awoo Centre	Sick pig from neighbor
G_073	2010-11-01	2.556	32.424	Gulu	Lakwana	Parak	Bar-Romo	0	1	0	3	2	Pork from Awoo Centre	Sick pig from neighbor
G_074	2010-11-01	2.549	32.423	Gulu	Lakwana	Parak	Bar-Romo	0	1	0	3	3	Pork from Awoo Centre	Sick pig from neighbor
G_075	2010-11-01	2.54	32.43	Gulu	Lakwana	Parak	Ocok-Can	0	1	0	3	8	Pork from Awoo Centre	Sick pig from neighbor
G_076	2010-11-01	2.539	32.431	Gulu	Lakwana	Parak	Ocok-Can	0	1	0	3	2	Pork from Awoo Centre	Sick pig from neighbor
G_077	2010-11-01	2.54	32.426	Gulu	Lakwana	Parak	Ocok-Can	0	1	0	3	3	Pork from Awoo Centre	Not sure
G_078	2010-11-01	2.541	32.426	Gulu	Lakwana	Parak	Ocok-Can	0	1	0	3	2	Not sure	Sick pig from neighbor
G_079	2010-11-01	2.538	32.429	Gulu	Lakwana	Parak	Ocok-Can	0	1	0	3	5	Pork from Awoo Centre	Sick pig from neighbor
G_080	2010-11-01	2.552	32.437	Gulu	Lakwana	Parak	Abura	0	1	0	3	1	Pork from Awoo Centre	Sick pig from neighbor
G_081	2010-11-01	2.606	32.477	Gulu	Lakwana	Te-Got	Arwot Omia	0	1	0	3	8	Butchers	Roaming pigs in the village
G_082	2010-11-01	2.606	32.475	Gulu	Lakwana	Te-Got	Arwot Omia	0	1	1	0,1	1	Butchers	Pork for familly
G_083	2010-11-01	2.605	32.475	Gulu	Lakwana	Te-Got	Arwot Omia	0	1	0	3	1	Butchers	Pork for familly
G_084	2010-11-01	2.604	32.477	Gulu	Lakwana	Te-Got	Arwot Omia	0	1	1	0,1	4	Butchers	Roaming pigs in the village
G_085	2010-11-01	2.581	32.356	Gulu	Bobi	Paidwe	Kalamomia	0	1	0	3	3	Not sure	Sick pig from neighbor
G_086	2010-11-01	2.559	32.374	Gulu	Bobi	Paidwe	Kalamomia	0	1	0	3	11	Butchers	Roaming pigs in the village
G_087	2010-11-01	2.782	32.374	Gulu	Koro	Lapainat-East	Opok	1	0,1	2	0,1	11	Skin from Gulu Town	Roaming pigs in the village
G_088	2010-11-01	2.782	32.374	Gulu	Koro	Lapainat-East	Opok	0	1	0	3	4	Skin from Gulu Town	Pork for familly
G_089	2010-11-01	2.784	32.375	Gulu	Koro	Lapainat-East	Opok	0	1	0	3	3	Skin from Gulu Town	Pork for familly
G_090	2010-11-01	2.784	32.375	Gulu	Koro	Lapainat-East	Opok	0	1	0	3	3	Skin from Gulu Town	Roaming pigs in the village
G_091	2010-11-01	2.783	32.377	Gulu	Koro	Lapainat-East	Opok	0	1	0	3	4	Butchers	Roaming pigs in the village
G_092	2010-11-01	2.783	32.376	Gulu	Koro	Lapainat-East	Opok	0	1	1	1,2	1	Skin from Gulu Town	Pork for familly
G_093	2010-11-01	2.782	32.379	Gulu	Koro	Lapainat-East	Opok	1	1	1	1	2	Skin from Gulu Town	Pork for familly
G_094	2010-11-01	2.767	32.25	Gulu	Bardege	For-God	Obiya West	1	World Vision	1	0,1	4	Butchers	Roaming pigs in the village
G_095	2010-11-01	2.768	32.249	Gulu	Bardege	For-God	Obiya West	0	1	1	0,1	4	Butchers	Swill from Hotel
G_096	2010-11-01	2.768	32.249	Gulu	Bardege	For-God	Obiya West	0	1	1	0,1	1	Butchers	Roaming pigs in the village
G_097	2010-11-01	2.77	32.25	Gulu	Bardege	For-God	Obiya West	0	Naads	0	3	4	Not sure	Pork for family
G_098	2010-12-01	2.927	32.517	Gulu	Paicho	Pagik	Dwere	0	Acted	0	3	1	Butchers	Pork for family
G_099	2010-12-01	2.925	32.516	Gulu	Paicho	Pagik	Dwere	0	0	0	3	9	Not sure	Roaming pigs in the village
G_100	2010-12-01	2.951	32.543	Gulu	Paicho	Pagik	Dwere	0	0	0	3	3	Air Borne	Pork for family
G_101	2010-12-01	2.804	32.295	Gulu	Bungatira	Laliya	Oguru	0	1	2	1	8	Pig from the market	Sick pig from the market
G_102	2010-12-01	2.552	32.425	Gulu	Lakwana	Parak	Bar-Romo	0	1	0	3	7	Pork from Awoo Centre	Sick pig from neighbor
G_103	2010-12-01	2.552	32.426	Gulu	Lakwana	Parak	Bar-Romo	0	1	0	1	1	Pork from Awoo Centre	Not sure
G_104	2010-12-01	2.61	32.475	Gulu	Lakwana	Te-Got	Omolo	0	1	0	3	4	Not sure	Pork for familly
G_105	2010-12-01	2.552	32.439	Gulu	Bobi	Paidwe	Kalamomia	0	1	1	0,1	3	Pork from Palenga Te-Opok	Pork for familly
G_106	2010-12-01	2.581	32.356	Gulu	Bobi	Paidwe	Kalamomia	0	1	0	3	2	Not sure	Roaming pigs in the village
G_107	2010-12-01	2.582	32.355	Gulu	Bobi	Paidwe	Kalamomia	0	1	0	3	3	Butchers	Roaming pigs in the village
G_108	2010-12-01	2.583	32.357	Gulu	Bobi	Paidwe	Kalamomia	0	1	0	3	2	Butchers	Roaming pigs in the village
G_109	2010-12-01	2.791	32.32	Gulu	Laroo	Agwee	Highland	1	1	2	0	4	Dry season	Pork for family
G_110	2011-01-01	2.876	32.343	Gulu	Unyama	Oding	Agung	1	1	0	3	7	Pork from town	Roaming pigs in the village
G_111	2011-01-01	2.884	32.341	Gulu	Unyama	Oding	Agung	1	1	2	0	5	Pork from outside village	Pork for family
G_112	2011-01-01	2.805	32.293	Gulu	Bungatira	Laliya	Oguru	0	1	0	3	10	Heads from town	Roaming pigs in the village
G_113	2011-01-01	2.805	32.293	Gulu	Bungatira	Laliya	Oguru	1	1	1	1	3	Swill from pork joints	Pork for familly
G_114	2011-01-01	2.778	32.395	Gulu	Koro	Lapainat-East	Labwor-Omor	0	1	0	3	2	Butchers	Pork for familly
G_115	2011-01-01	2.753	32.223	Gulu	Ongako	Alokolum	Gwenotwom	2	1	1	1	3	Not sure	Roaming pigs in the village
G_116	2011-01-01	2.756	32.228	Gulu	Ongako	Alokolum	Gwenotwom	2	Naads	0	3	3	Pork from town	pork for family
G_117	2011-01-01	2.756	32.228	Gulu	Ongako	Alokolum	Gwenotwom	0	1	0	3	1	Not sure	Roaming pigs in the village
G_118	2011-01-01	2.755	32.23	Gulu	Ongako	Alokolum	Gwenotwom	0	Acted	0	3	2	Not sure	Not sure
G_119	2011-01-01	2.769	32.291	Gulu	Layibi	Kirombe	Olilong	2	1	3	0,1	11	Not sure	Roaming pigs in the village
G_120	2011-01-01	2.765	32.31	Gulu	Pece	Vungard	Te-Gwana	2	1,Naads	3	0,1,2	15	Naads pigs	Jealous Neighbour
G_121	2011-01-01	2.79	32.303	Gulu	Laroo	Eriaga	Senor Quarters	1	1	3	0,1,2	8	Swill from Hotel	Swill from Hotel
G_122	2011-02-01	2.885	32.343	Gulu	Unyama	Oding	Agung	0	1	0	3	4	Pork from market	Pork for family
G_123	2011-02-01	2.803	32.293	Gulu	Bungatira	Laliya	Oguru	2	1	1	1	6	Not sure	Roaming pigs in the village
G_124	2011-02-01	2.802	32.294	Gulu	Bungatira	Laliya	Oguru	1	1	2	1,2	5	Heads from town	Roaming pigs in the village
G_125	2011-02-01	2.778	32.396	Gulu	Koro	Lapainat-East	Labwor-Omor	0	1	1	0,1	2	Sick pig from Opit	Roaming pigs in the village
G_126	2011-02-01	2.779	32.398	Gulu	Koro	Lapainat-East	Labwor-Omor	0	1	0	3	8	Sick pig from Opit	Pork for familly
G_127	2011-02-01	2.778	32.397	Gulu	Koro	Lapainat-East	Labwor-Omor	0	1	0	3	1	Sick pig from Opit	Roaming pigs in the village
G_128	2011-02-01	2.776	32.392	Gulu	Koro	Lapainat-East	Labwor-Omor	0	1	1	1	1	Sick pig from Opit	Roaming pigs in the village
G_129	2011-02-01	2.737	32.323	Gulu	Koro	Pageya	Kal-A	2	0	3	0	7	Sick pig from Opit	Pork for familly
G_130	2011-02-01	2.758	32.225	Gulu	Ongako	Alokolum	Gwenotwom	2	0	3	0,1	11	Not sure	Not sure
G_131	2011-02-01	2.76	32.309	Gulu	Pece	Vungard	Te-Gwana	2	Naads	3	0,1,2	13	Not sure	Not sure
G_132	2011-02-01	2.792	32.308	Gulu	Laroo	Agwee	Agwee	2	Naads	2	0,1,2	8	Not sure	Roaming pigs in the village
G_133	2011-02-01	2.787	32.32	Gulu	Laroo	Agwee	Agwee	2	1	3	0,1,2	1	Not sure	Roaming pigs in the village
G_134	2011-02-01	2.79	32.308	Gulu	Laroo	Agwee	Agwee	2	MAP	2	0,1,2	19	Pork from town	Pork for familly
G_135	2011-02-01	2.791	32.31	Gulu	Laroo	Agwee	Agwee	2	1	1	0,1	1	Not sure	Roaming pigs in the village
G_136	2011-02-01	2.792	32.311	Gulu	Laroo	Agwee	Agwee	1	1	0	3	1	Boar for mating	Boar for mating
G_137	2011-02-01	2.786	32.316	Gulu	Laroo	Pece Prision	Forest Ward	1	1	1	0,1	4	Swill from Hotel	Roaming pigs in the village
G_138	2011-02-01	2.785	32.316	Gulu	Laroo	Pece Prision	Forest Ward	1	1	2	0,1,2	7	Not sure	Roaming pigs in the village
G_139	2011-02-01	2.772	32.263	Gulu	Bardege	For-God	For-God	2	1	2	0,1	24	Workers	Workers
G_140	2011-03-01	2.832	32.358	Gulu	Unyama	Oding	Oding	0	1	0	1	13	Boar for mating	Pork for family
G_141	2011-03-01	2.834	32.355	Gulu	Unyama	Oding	Oding	0	1	0	1	2	Not sure	Roaming pigs in the village
G_142	2011-03-01	2.836	32.267	Gulu	Unyama	Oding	Oding	1	1	2	1	3	Wind	Pork for family
G_143	2011-03-01	2.701	32.314	Gulu	Koro	Abwoch	Abil	2	0	3	0	7	Sick pig from Opit	Pork for familly
G_144	2011-03-01	2.792	32.322	Gulu	Laroo	Agwee	Highland	2	Naads	3	0,1	4	Not sure	Roaming pigs in the village
G_145	2011-04-01	2.836	32.356	Gulu	Unyama	Oding	Oding	0	1	1	1	1	Not sure	Roaming pigs in the village
G_146	2011-04-01	2.833	32.355	Gulu	Unyama	Oding	Oding	0	1	2	1	6	Wind	Pork for family
G_147	2011-05-01	2.896	32.449	Gulu	Paicho	Kal-Alii	Te-Olum	0	1	0	3	1	Carcass from Laminto village	Roaming pigs in the village
G_148	2011-05-01	2.61	32.475	Gulu	Paicho	Kal-Alii	Te-Olum	0	1	0	3	15	Carcass from Laminto village	Roaming pigs in the village
G_149	2011-05-01	2.896	32.45	Gulu	Paicho	Kal-Alii	Te-Olum	0	1	1	1	6	Butchers	Pork for family
G_150	2011-05-01	2.895	32.45	Gulu	Paicho	Kal-Alii	Te-Olum	0	1	0	1	2	Butchers	Roaming pigs in the village
G_151	2011-05-01	2.896	32.452	Gulu	Paicho	Kal-Alii	Te-Olum	1	Acted	3	0,1	4	Joint for pork roasting	Roaming pigs in the village
G_152	2011-05-01	2.896	32.451	Gulu	Paicho	Kal-Alii	Te-Olum	0	1	1	1	11	Butchers	Pork for family
G_153	2011-05-01	2.895	32.449	Gulu	Paicho	Kal-Alii	Te-Olum	1	Acted	2	0,1	3	Joint for pork roasting	Roaming pigs in the village
G_154	2011-05-01	2.836	32.354	Gulu	Unyama	Oding	Oding	1	1	2	1	6	Durty Water	Roaming pigs in the village
G_155	2011-05-01	2.836	32.267	Gulu	Unyama	Oding	Oding	0	1	0	3	16	Boar for mating	Roaming pigs in the village
G_156	2011-05-01	2.836	32.267	Gulu	Unyama	Oding	Oding	0	1	1	1	4	Not sure	pork for family
G_157	2011-05-01	2.8	32.33	Gulu	Unyama	Unyama	Opwoyomal	1	1	2	1	4	Pork from outside village	Wind
G_158	2011-05-01	2.798	32.329	Gulu	Unyama	Unyama	Opwoyomal	0	1	0	3	2	Not sure	Roaming pigs in the village
G_159	2011-05-01	2.926	32.445	Gulu	Awach	Pukony	Oguru	0	1	1	0,1	3	Not sure	Pork for family
G_160	2011-05-01	2.924	32.428	Gulu	Awach	Pukony	Oguru	0	1	2	0,1	2	Not sure	Pork for family
G_161	2011-05-01	2.947	32.481	Gulu	Awach	Pukony	Laban	0	1	2	1	17	Pork from Oguru	Pork for family
G_162	2011-05-01	2.964	32.407	Gulu	Awach	Paduny	Payuta	1	1	2	0,1	6	Butchers	Not sure
G_163	2011-05-01	2.922	32.408	Gulu	Awach	Paduny	Latwong	1	1	0,2	0,1	36	Butchers	Roaming pigs in the village
G_164	2011-05-01	2.922	32.408	Gulu	Awach	Paduny	Latwong	0	1	2	1	6	Butchers	Pork for family
G_165	2011-05-01	2.922	32.408	Gulu	Awach	Paduny	Latwong	1	1	0	3	22	Pork from Paicho	Pork for family
G_166	2011-05-01	2.791	32.321	Gulu	Laroo	Agwee	Highland	1	1	2	0,1	2	Pork from town	Roaming pigs in the village
G_167	2011-06-01	2.896	32.449	Gulu	Paicho	Kal-Alii	Te-Olum	0	1	0	3	1	Butchers	Pork for family
G_168	2011-06-01	2.904	32.447	Gulu	Paicho	Kal-Alii	Te-Olum	1	Acted	1	0,1,3	30	Butchers	Roaming pigs in the village
G_169	2011-06-01	2.895	32.449	Gulu	Paicho	Kal-Alii	Te-Olum	1	1	1	0,1	10	Butchers	Roaming pigs in the village
G_170	2011-06-01	2.798	32.329	Gulu	Unyama	Unyama	Opwoyomal	0	1	0	3	3	Pork from town	Pork for family
G_171	2011-06-01	2.964	32.406	Gulu	Awach	Paduny	Payuta	1	Naads	2	0,1	10	Butchers	Roaming pigs in the village
G_172	2011-06-01	2.79	32.318	Gulu	Laroo	Agwee	Highland	1	1	2	0	2	Pig from market	Pork for family
G_173	2011-06-01	3.05	32.118	Gulu	Pabbo	Parubanga	Peresi	0	1	2	0,1	6	Refuged pig from Okalo Cwan	Roaming pigs in the village
G_174	2011-07-01	3.049	32.119	Gulu	Pabbo	Parubanga	Peresi	0	1	0	3	5	Refuged pig from Okalo Cwan	Pork for family
G_175	2011-07-01	3.05	32.117	Gulu	Pabbo	Parubanga	Peresi	0	Naads	0	3	2	Refuged pig from Okalo Cwan	Roaming pigs in the village
G_176	2011-07-01	3.053	32.117	Gulu	Pabbo	Parubanga	Peresi	0	1	0	3	2	Not sure	Roaming pigs in the village
G_177	2011-08-01	2.83	32.28	Gulu	Bungatira	Anonga	Layik	0	1	0	3	12	Not sure	Pork for the family
G_178	2011-08-01	2.831	32.277	Gulu	Bungatira	Anonga	Layik	1	0,1	3	0,1	4	Not sure	Swill from Hotel
G_179	2011-08-01	2.83	32.279	Gulu	Bungatira	Anonga	Layik	0	1	0	3	6	Not sure	Roaming pigs in the village
G_180	2011-08-01	2.8	32.304	Gulu	Laroo	Eriaga	St.Mouriz	2	1	3	0	34	Workers	Workers
G_181	2011-08-01	2.772	32.281	Gulu	Bardege	Kanyagoga	Kanyagoa "B"	2	1	2	0,1	24	Workers	Workers
G_182	2011-08-01	2.947	32.138	Gulu	Pabbo	Palwom	Owea	0	1	0	3	3	Sick pig from Pabbo centre	Pork for family
G_183	2011-08-01	2.947	32.138	Gulu	Pabbo	Palwom	Owea	0	1	0	1	2	Not sure	Pork for family
G_184	2011-08-01	2.947	32.138	Gulu	Pabbo	Palwom	Owea	0	0	1	0,1	4	Not sure	Not sure
G_185	2011-10-01	2.663	32.419	Gulu	Lakwana	Lujorongole	Palenga Te-Opok	0	1	0	3	1	Butchers	Pork for familly
G_186	2011-10-01	2.67	32.403	Gulu	Lakwana	Lujorongole	Palenga Te-Opok	0	1	0	3	7	Dead pig from Gulu Town	Pork for familly
G_187	2011-10-01	2.669	32.405	Gulu	Lakwana	Lujorongole	Palenga Te-Opok	0	1	0	3	1	Dead pig from Gulu Town	Pork for familly
G_188	2011-10-01	2.665	32.401	Gulu	Lakwana	Lujorongole	Palenga Te-Opok	0	1	0	3	1	Dead pig from Gulu Town	Pork for familly
G_189	2011-10-01	2.66	32.406	Gulu	Lakwana	Lujorongole	Labuje	0	1	1	1	2	Dead pig from Gulu Town	Sick pig from neighbor
G_190	2011-10-01	2.667	32.414	Gulu	Lakwana	Lujorongole	Palenga Te-Opok	0	1	0	3	1	Dead pig from Gulu Town	Pork for familly
G_191	2011-10-01	2.67	32.422	Gulu	Lakwana	Lujorongole	Palenga Te-Opok	0	1	0	3	1	Dead pig from Gulu Town	Pork for familly
G_192	2011-10-01	2.669	32.423	Gulu	Lakwana	Lujorongole	Palenga Te-Opok	0	1	0	3	1	Dead pig from Gulu Town	Sick pig from neighbor
G_193	2011-10-01	2.669	32.403	Gulu	Lakwana	Lujorongole	Palenga Te-Opok	0	1	0	3	1	Dead pig from Gulu Town	Pork for familly
G_194	2011-10-01	2.669	32.408	Gulu	Lakwana	Lujorongole	Palenga Te-Opok	0	1	0	3	1	Dead pig from Gulu Town	Pork for familly
G_195	2011-10-01	2.669	32.408	Gulu	Lakwana	Lujorongole	Palenga Te-Opok	0	1	0	3	1	Dead pig from Gulu Town	Sick pig from neighbor
G_196	2011-10-01	2.664	32.416	Gulu	Lakwana	Lujorongole	Palenga Te-Opok	0	1	0	3	1	Dead pig from Gulu Town	Sick pig from neighbor
G_197	2011-10-01	2.664	32.416	Gulu	Lakwana	Lujorongole	Palenga Te-Opok	0	1	0	3	1	Dead pig from Gulu Town	Pork for familly
G_198	2011-10-01	2.751	32.302	Gulu	Layibi	Techo	Lacan Kwite	1	1	2	0,1	39	Not sure	Not sure
G_199	2011-10-01	2.704	32.314	Gulu	Layibi	Techo	Lacan Kwite	1	0	2	0,1	18	Butchers	Not sure
G_200	2011-10-01	2.971	32.171	Gulu	Pabbo	Gaya	Paomo	0	1	0	3	3	Carcass from Otong village	Carcass from Otong village
G_201	2011-10-01	2.971	32.171	Gulu	Pabbo	Gaya	Paomo	0	1	0	3	1	Carcass from Otong village	Roaming pigs in the village
G_202	2011-10-01	2.704	32.314	Gulu	Pabbo	Parubanga	Peresi	0	1	0	3	1	Sick pig from Pabbo centre	Roaming pigs in the village
G_203	2011-10-01	3.073	32.105	Gulu	Pabbo	Parubanga	Peresi	0	0	0	3	1	Sick pig from Pawel village	Sick pig from Pawel village
G_204	2011-10-01	3.073	32.105	Gulu	Pabbo	Parubanga	Peresi	0	1	0	3	3	Sick pig from Pabbo centre	Pork for family
G_205	2011-10-01	3.072	32.105	Gulu	Pabbo	Parubanga	Peresi	0	1	0	1	2	Not sure	Pork for family
G_206	2011-10-01	3.071	32.105	Gulu	Pabbo	Parubanga	Peresi	0	0	1	0,1	4	Not sure	Not sure
G_207	2011-10-01	3.071	32.104	Gulu	Pabbo	Parubanga	Peresi	0	1	0	3	2	Butchers	Roaming pigs in the village
G_208	2011-10-01	3.046	32.121	Gulu	Pabbo	Parubanga	Peresi	0	1	0	3	7	Pork for roating at Ayella	Pork for family
G_209	2011-11-01	2.554	32.423	Gulu	Lakwana	Parak	Bar-Romo	0	1	0	3	1	Pork from Awoo Centre	Not sure
G_210	2011-11-01	2.54	32.429	Gulu	Lakwana	Parak	Ocok-Can	0	1	0	3	2	Pork from Awoo Centre	Sick pig from neighbor
G_211	2011-11-01	3.048	32.119	Gulu	Pabbo	Parubanga	Peresi	1	1, Naads	1	1	2	Pork for roating at Ayella	Roaming pigs in the village

## Sheet: LRM
	S	C	I	SI/N	SI	log (-log (1-E(C)/S))	log (IΔt/N)	Logβ	β
	6200	0	0	0	0	Y	X																							Bootstrap Statistics
1	6198	2	0	0	0	-8.03867	-	-	-			1	2	3	4	5	6	7	8	9	10	11	12	13	14	15	16	17		mean	median	Interquartile range	std deviation
2	6196	2	2	1.99871	12392	-8.03835	-8.03916	0.000806786	1.00081			0.360256	1.53668	0.360256	1.08056	3.11037	0.360256	1.02091	0.409714	2.75006	0.441203	1.67341	0.441203	0.904889	0.2845	1.67341	0.360256	3.11037		1.16931	0.904889	1.31316	0.994222
3	6190	6	2	1.99677	12380	-6.93845	-8.03916	1.10071	3.0063			3.11037	1.67341	1.08056	1.53668	0.360256	1.67341	3.0063	1.00081	1.08056	0.904889	10.2922	2.75006	0.409714	1.67341	3.0063	1.53668	10.2922		2.66987	1.67341	1.92574	2.9955		Column1
4	6180	10	6	5.98065	37080	-6.42568	-6.94055	0.514866	1.67341			1.00081	2.75006	2.75006	1.67341	0.441203	0.349337	1.08056	0.129436	3.0063	1.67341	1.08056	0.349337	0.360256	0.409714	0.409714	1.00081	0.409714		1.11028	1.00081	1.2637	0.943243
5	6171	9	10	9.95323	61710	-6.52966	-6.42972	-0.0999425	0.904889			0.129436	1.67341	0.409714	0.409714	0.129436	0.349337	3.0063	0.2845	0.441203	1.00081	0.360256	0.129436	1.00081	3.7137	1.02091	0.349337	2.75006		1.00932	0.409714	0.671576	1.11678		Mean	1.90185
6	6138	33	9	8.91	55242	-5.22305	-6.53508	1.31203	3.7137			1.67341	0.441203	0.2845	3.7137	1.00081	0.349337	3.7137	0.360256	0.409714	0.349337	0.904889	3.7137	3.0063	1.53668	10.2922	1.02091	1.53668		2.01808	1.02091	2.59659	2.47878		Standard Error	0.0183191
7	6103	35	33	32.4837	201399	-5.15831	-5.2358	0.0774837	1.08056			10.2922	0.409714	0.2845	0.129436	0.349337	0.349337	0.129436	3.0063	1.00081	3.7137	3.0063	1.00081	0.349337	3.7137	0.360256	0.129436	1.02091		1.72032	0.409714	2.65697	2.56316		Median	1.87152
8	6091	12	35	34.3847	213185	-6.22868	-5.17696	-1.05172	0.349337			0.441203	3.11037	0.409714	3.11037	0.441203	0.441203	0.2845	0.409714	0.904889	0.129436	3.11037	1.00081	1.02091	0.441203	1.02091	0.2845	1.00081		1.03307	0.441203	0.611198	1.0332		Mode	#N/A
9	6079	12	12	11.7658	72948	-6.2267	-6.2474	0.0206969	1.02091			3.0063	1.67341	0.360256	3.7137	1.02091	1.02091	3.7137	1.08056	0.409714	0.2845	0.360256	0.2845	0.904889	0.360256	0.409714	1.00081	3.11037		1.33616	1.00081	1.31316	1.24259		Standard Deviation	0.579301
10	6061	18	12	11.731	72732	-5.81777	-6.2474	0.429626	1.53668			0.129436	3.7137	0.349337	1.02091	0.409714	1.67341	0.349337	0.360256	0.441203	1.00081	0.129436	3.11037	0.349337	10.2922	1.00081	1.53668	3.7137		1.74004	1.00081	1.32408	2.51016		Sample Variance	0.335589
11	6056	5	18	17.5819	109008	-7.09895	-5.84193	-1.25702	0.2845			0.409714	1.00081	3.0063	0.441203	2.75006	10.2922	1.67341	1.53668	1.02091	10.2922	0.129436	1.67341	1.67341	0.2845	0.129436	1.53668	3.7137		2.44494	1.53668	2.30885	3.12523		Kurtosis	0.255144
12	6054	2	5	4.88226	30270	-8.01516	-7.12287	-0.892295	0.409714			0.129436	1.08056	0.349337	0.129436	3.11037	3.0063	0.2845	0.441203	0.409714	0.129436	0.409714	3.11037	1.02091	0.441203	3.0063	0.349337	0.2845		1.04074	0.409714	0.796064	1.18327		Skewness	0.558308
13	6034	20	2	1.94645	12068	-5.70777	-8.03916	2.33138	10.2922			0.904889	0.904889	0.349337	10.2922	1.67341	0.349337	3.0063	1.08056	2.75006	0.349337	0.409714	2.75006	3.7137	3.0063	0.904889	2.75006	3.0063		2.24714	1.67341	2.10141	2.38009		Range	3.51129
14	6027	7	20	19.4419	120540	-6.75751	-5.73657	-1.02094	0.360256			1.08056	0.2845	0.2845	0.441203	0.904889	10.2922	0.904889	0.904889	2.75006	0.904889	3.0063	3.0063	0.904889	3.11037	0.360256	0.360256	2.75006		1.89712	0.904889	2.30885	2.41737		Minimum	0.76543
15	6024	3	7	6.80129	42168	-7.60465	-6.78639	-0.818251	0.441203			1.53668	10.2922	0.129436	3.11037	1.67341	0.904889	0.2845	0.904889	10.2922	10.2922	3.11037	3.0063	0.360256	10.2922	1.53668	1.67341	3.7137		3.71257	1.67341	2.80881	3.90327		Maximum	4.27672
16	6016	8	3	2.91097	18048	-6.62207	-7.63369	1.01162	2.75006			3.0063	1.08056	0.2845	0.409714	3.0063	1.67341	1.02091	3.7137	0.129436	1.02091	0.2845	0.409714	3.7137	3.11037	0.441203	1.08056	1.02091		1.49451	1.02091	2.59659	1.28291		Sum	1901.85
17	5992	24	8	7.73161	47936	-5.51812	-6.65286	1.13474	3.11037			0.409714	0.360256	3.0063	3.11037	2.75006	0.129436	0.129436	1.02091	0.2845	3.0063	1.02091	10.2922	0.441203	10.2922	0.904889	0.409714	0.129436		2.21752	0.904889	2.64605	3.23332		Count	1000
18	5989	3	24	23.1832	143736	-7.59882	-5.55425	-2.04457	0.129436			1.00081	0.904889	1.02091	2.75006	0.360256	1.02091	3.11037	0.904889	3.0063	0.129436	0.129436	0.349337	0.904889	1.67341	2.75006	3.7137	0.2845		1.4126	1.00081	2.3898	1.18365		Confidence Level(95.0%)	0.0359483
												3.11037	3.7137	0.349337	0.129436	3.7137	3.0063	1.67341	3.11037	0.441203	3.0063	0.360256	3.0063	0.349337	0.904889	3.0063	1.67341	2.75006		2.01792	2.75006	2.5651	1.33292
												1.53668	3.11037	1.67341	0.360256	1.53668	1.53668	3.7137	0.129436	3.0063	1.02091	10.2922	1.00081	1.53668	0.441203	1.02091	0.904889	0.2845		1.94739	1.53668	0.768525	2.37876		1.8659	1.9378
												0.349337	1.00081	0.129436	1.02091	0.904889	0.409714	2.75006	0.2845	0.904889	0.129436	0.904889	0.360256	1.67341	3.11037	1.02091	0.441203	0.360256		0.926781	0.904889	0.660657	0.860125
												1.53668	0.2845	2.75006	0.349337	0.441203	1.00081	0.409714	3.11037	0.360256	0.441203	3.0063	3.7137	0.441203	0.129436	0.360256	1.08056	0.349337		1.16264	0.441203	1.17643	1.1982
												1.67341	1.00081	1.00081	1.53668	0.904889	10.2922	10.2922	0.904889	3.0063	3.7137	0.2845	3.7137	1.67341	0.360256	3.11037	0.349337	10.2922		3.18292	1.67341	2.80881	3.56889
												0.441203	3.11037	0.129436	1.08056	2.75006	1.67341	1.08056	0.349337	1.67341	1.67341	1.00081	2.75006	1.08056	0.360256	0.129436	1.53668	1.08056		1.28824	1.08056	1.23221	0.918618
												0.360256	0.349337	1.00081	1.00081	3.11037	1.08056	0.129436	0.349337	1.08056	0.409714	0.360256	1.53668	1.67341	0.409714	0.904889	1.02091	0.360256		0.890431	0.904889	0.720309	0.730704
												2.75006	3.0063	0.129436	1.02091	3.0063	3.0063	0.129436	0.129436	10.2922	3.0063	1.02091	3.7137	2.75006	1.53668	0.441203	1.53668	0.904889		2.25769	1.53668	2.10141	2.40073
												1.08056	0.2845	1.02091	0.904889	0.409714	1.00081	1.08056	3.7137	1.00081	3.11037	1.08056	3.11037	0.441203	0.409714	0.360256	0.409714	1.02091		1.20233	1.00081	0.67085	1.05723
												1.53668	1.67341	3.7137	0.2845	3.7137	1.53668	3.0063	0.409714	1.67341	1.00081	3.11037	1.08056	0.441203	1.53668	0.349337	1.53668	10.2922		2.17035	1.53668	2.0055	2.37076
												2.75006	0.409714	1.53668	1.02091	10.2922	3.0063	1.53668	1.67341	2.75006	3.7137	0.2845	1.67341	0.2845	0.360256	3.7137	10.2922	3.7137		2.88305	1.67341	2.69278	3.04053
												0.409714	2.75006	0.129436	3.11037	0.409714	1.02091	1.00081	0.129436	0.441203	0.129436	1.00081	0.2845	3.0063	0.349337	0.360256	0.409714	2.75006		1.04071	0.409714	0.671576	1.10545
												1.08056	0.441203	3.7137	1.02091	10.2922	3.0063	1.08056	0.349337	0.904889	0.349337	2.75006	2.75006	3.11037	10.2922	10.2922	2.75006	0.349337		3.20784	2.75006	2.20548	3.56022
												0.349337	0.360256	1.67341	1.67341	1.00081	0.904889	1.02091	0.360256	1.00081	1.67341	0.360256	3.0063	0.349337	2.75006	1.02091	2.75006	0.409714		1.21554	1.00081	1.31316	0.90672
												1.67341	0.2845	1.67341	1.53668	0.441203	0.441203	10.2922	0.349337	0.129436	1.53668	0.904889	0.129436	0.360256	0.2845	0.904889	1.00081	0.441203		1.31671	0.441203	1.18735	2.37762
												1.08056	2.75006	1.02091	0.360256	1.02091	3.11037	0.349337	10.2922	1.67341	0.360256	0.349337	10.2922	1.53668	0.349337	1.53668	1.53668	3.7137		2.43134	1.53668	2.3898	3.12404
												1.67341	3.11037	0.129436	3.7137	1.08056	0.409714	0.409714	1.08056	0.129436	0.904889	0.129436	0.2845	10.2922	1.08056	3.0063	0.360256	1.08056		1.69856	1.08056	1.31316	2.4783
												0.441203	2.75006	0.360256	1.08056	0.2845	2.75006	10.2922	3.0063	0.349337	1.02091	1.08056	1.67341	1.67341	10.2922	0.129436	0.904889	1.53668		2.33094	1.08056	2.30885	3.12608
												3.7137	0.360256	1.08056	3.0063	3.11037	0.2845	10.2922	2.75006	3.11037	0.2845	2.75006	0.2845	1.08056	0.904889	0.360256	3.11037	0.2845		2.16282	1.08056	2.75012	2.46376
												10.2922	3.11037	1.53668	3.7137	0.904889	0.441203	10.2922	1.00081	0.409714	10.2922	0.441203	0.409714	1.08056	0.129436	2.75006	1.53668	3.11037		3.02658	1.53668	2.66917	3.63334
												1.67341	1.02091	1.08056	0.904889	3.0063	0.409714	1.02091	0.441203	2.75006	3.0063	2.75006	0.349337	0.904889	3.11037	10.2922	0.2845	0.409714		1.96561	1.02091	2.30885	2.392
												3.0063	3.11037	1.00081	0.2845	0.360256	10.2922	0.349337	3.7137	1.02091	0.904889	0.904889	3.7137	1.53668	1.53668	0.129436	0.2845	1.53668		1.98152	1.02091	2.64605	2.45804
												0.441203	0.360256	0.2845	3.0063	1.08056	1.00081	2.75006	1.67341	0.409714	1.00081	1.67341	0.360256	3.0063	1.02091	3.11037	3.11037	1.08056		1.49234	1.08056	2.30885	1.0843
												3.0063	0.2845	3.11037	3.11037	2.75006	0.441203	1.67341	1.67341	3.11037	1.02091	0.904889	0.129436	3.0063	1.02091	2.75006	1.67341	1.67341		1.84349	1.67341	1.98539	1.08535
												0.349337	1.02091	0.360256	0.409714	0.904889	10.2922	0.129436	1.02091	0.904889	1.08056	0.360256	0.904889	0.904889	0.409714	1.67341	0.904889	3.7137		1.49087	0.904889	0.611198	2.40852
												0.409714	1.67341	1.53668	10.2922	0.409714	1.08056	2.75006	0.2845	1.67341	1.08056	2.75006	0.129436	1.53668	1.08056	2.75006	1.08056	0.904889		1.84841	1.08056	0.768525	2.3289
												3.0063	10.2922	2.75006	0.360256	2.75006	1.02091	3.11037	1.08056	10.2922	10.2922	0.349337	1.00081	0.349337	0.349337	0.904889	0.2845	1.02091		2.89495	1.02091	2.64605	3.66403
												1.53668	1.67341	2.75006	0.409714	3.0063	2.75006	1.00081	0.904889	0.360256	10.2922	3.0063	3.11037	3.11037	1.00081	0.409714	10.2922	3.7137		2.90163	2.75006	2.10956	2.99497
												1.53668	3.7137	2.75006	0.904889	2.75006	2.75006	1.00081	0.2845	10.2922	0.360256	3.11037	0.441203	0.2845	0.409714	3.0063	0.360256	2.75006		2.15915	1.53668	2.34034	2.42895
												1.53668	1.02091	1.53668	0.349337	3.0063	3.7137	3.11037	1.67341	1.08056	3.0063	0.409714	0.441203	0.360256	10.2922	0.360256	1.08056	0.904889		1.99314	1.08056	2.5651	2.40312
												1.00081	3.11037	0.349337	2.75006	1.00081	3.11037	1.53668	1.02091	1.00081	0.2845	1.02091	1.00081	0.360256	0.349337	0.2845	0.360256	0.2845		1.10737	1.00081	0.671576	0.976731
												0.904889	0.360256	1.67341	0.409714	1.08056	0.2845	1.53668	0.441203	0.441203	3.11037	1.08056	3.11037	2.75006	1.02091	10.2922	1.67341	0.360256		1.79591	1.08056	1.23221	2.38572
												10.2922	0.904889	1.53668	0.129436	0.129436	1.67341	0.441203	0.349337	1.00081	0.349337	0.360256	1.02091	0.2845	3.11037	1.00081	1.53668	0.129436		1.42645	0.904889	1.18735	2.4122
												10.2922	0.360256	3.7137	0.360256	1.08056	2.75006	0.349337	10.2922	0.904889	3.11037	0.904889	0.904889	1.67341	0.360256	0.360256	0.360256	0.129436		2.22983	0.904889	2.3898	3.21687
												0.441203	2.75006	3.0063	3.11037	0.360256	1.08056	0.904889	1.67341	0.441203	0.409714	1.67341	0.360256	2.75006	3.7137	0.129436	1.02091	0.441203		1.42747	1.02091	2.30885	1.18971
												3.11037	10.2922	3.7137	0.441203	3.7137	2.75006	0.360256	1.53668	0.129436	1.08056	0.360256	2.75006	0.904889	0.2845	1.08056	0.2845	1.53668		2.01939	1.08056	2.3898	2.46851
												10.2922	3.0063	0.904889	1.02091	0.2845	0.409714	1.67341	0.441203	0.349337	0.360256	0.349337	1.08056	1.00081	0.441203	1.02091	1.02091	1.00081		1.45043	1.00081	0.611198	2.37345
												2.75006	10.2922	1.02091	1.53668	0.349337	0.409714	0.2845	0.349337	1.53668	1.08056	2.75006	0.349337	1.00081	0.129436	0.129436	0.409714	1.02091		1.4941	1.00081	1.18735	2.40959
												3.7137	0.904889	1.02091	0.360256	10.2922	1.67341	0.409714	1.53668	0.360256	1.02091	0.129436	1.00081	0.349337	0.441203	10.2922	3.7137	1.02091		2.24944	1.02091	1.2637	3.2044
												0.441203	0.349337	1.53668	0.2845	3.11037	0.2845	3.0063	0.409714	0.409714	1.08056	1.02091	0.904889	1.08056	1.08056	3.0063	1.02091	1.67341		1.21767	1.02091	1.12697	0.965854
												0.441203	1.02091	0.2845	1.02091	10.2922	3.0063	0.349337	3.7137	3.7137	0.441203	2.75006	3.11037	3.11037	3.11037	1.53668	3.11037	1.00081		2.47135	2.75006	2.10956	2.38513
												3.7137	0.2845	0.360256	0.441203	0.129436	2.75006	0.2845	0.904889	0.409714	0.349337	0.409714	0.441203	0.409714	3.0063	0.441203	3.7137	1.08056		1.12529	0.441203	0.720309	1.2787
												0.360256	0.129436	1.08056	1.67341	3.0063	3.0063	1.08056	1.67341	0.349337	1.02091	0.904889	10.2922	10.2922	1.53668	0.409714	0.129436	0.2845		2.19	1.08056	1.31316	3.17305
												0.904889	3.0063	1.08056	0.441203	0.904889	1.00081	0.409714	0.904889	0.349337	3.11037	0.349337	1.02091	1.67341	0.349337	1.53668	0.360256	1.02091		1.08375	0.904889	0.67085	0.846897
												1.53668	3.11037	0.360256	0.129436	1.08056	3.11037	10.2922	3.11037	0.129436	3.7137	0.409714	10.2922	1.53668	0.129436	3.11037	1.67341	1.08056		2.63563	1.53668	2.70066	3.12712
												3.0063	3.7137	3.11037	0.904889	0.360256	1.00081	0.2845	0.2845	0.904889	10.2922	1.00081	1.67341	0.409714	1.53668	0.360256	0.360256	0.409714		1.74195	0.904889	1.31316	2.45633
												0.409714	0.349337	0.441203	1.02091	1.67341	0.441203	0.129436	0.360256	1.53668	0.360256	1.67341	1.53668	0.349337	1.67341	0.2845	1.02091	0.409714		0.804141	0.441203	1.17643	0.588522
												0.2845	0.409714	3.11037	0.441203	0.360256	1.53668	1.02091	0.360256	3.0063	0.904889	3.11037	3.7137	0.349337	2.75006	3.11037	10.2922	0.409714		2.06887	1.02091	2.70066	2.47229
												1.67341	0.409714	3.7137	1.53668	10.2922	0.360256	3.0063	3.11037	1.00081	1.53668	1.67341	0.904889	3.0063	0.2845	0.904889	0.349337	1.00081		2.04496	1.53668	2.10141	2.3828
												2.75006	1.53668	0.409714	10.2922	0.349337	3.7137	1.67341	1.00081	2.75006	1.67341	3.7137	0.129436	1.08056	0.904889	1.02091	3.11037	1.53668		2.21447	1.53668	1.74925	2.36652
												0.360256	0.409714	1.08056	3.7137	0.2845	0.129436	0.2845	0.441203	1.08056	0.129436	0.441203	0.904889	0.904889	0.129436	3.7137	0.129436	0.441203		0.857566	0.441203	0.620389	1.12262
												0.129436	3.11037	0.409714	3.0063	1.53668	0.360256	3.11037	0.409714	0.129436	1.67341	0.360256	2.75006	0.904889	0.441203	0.360256	3.7137	3.7137		1.53646	0.904889	2.64605	1.37692
												1.53668	1.53668	2.75006	0.2845	3.0063	0.409714	3.11037	1.02091	0.129436	1.53668	0.129436	0.360256	3.11037	0.409714	10.2922	3.7137	0.2845		1.97773	1.53668	2.64605	2.4744
												1.67341	0.360256	0.129436	0.409714	1.08056	1.02091	2.75006	10.2922	3.0063	3.7137	0.904889	2.75006	1.67341	0.409714	0.441203	1.08056	3.11037		2.04746	1.08056	2.30885	2.40789
												1.08056	1.53668	1.67341	1.02091	10.2922	0.409714	1.08056	2.75006	1.08056	0.409714	1.02091	1.02091	1.67341	3.7137	10.2922	0.904889	0.441203		2.37656	1.08056	0.652502	3.0937
												10.2922	1.08056	0.129436	1.08056	3.11037	0.409714	3.11037	1.67341	0.904889	3.0063	0.409714	1.67341	0.2845	3.7137	1.53668	1.67341	1.00081		2.06412	1.53668	2.10141	2.38522
												0.360256	3.7137	0.409714	0.2845	1.00081	3.0063	2.75006	10.2922	2.75006	0.409714	0.360256	3.7137	0.129436	0.349337	0.349337	1.02091	0.2845		1.8344	0.409714	2.40072	2.54377
												1.67341	1.00081	1.08056	1.67341	0.2845	0.129436	1.08056	0.129436	3.0063	0.2845	1.02091	1.02091	0.441203	0.360256	1.53668	3.0063	1.02091		1.10295	1.02091	1.17643	0.878237
												0.904889	0.360256	3.0063	1.00081	1.02091	1.67341	1.08056	0.441203	1.53668	0.349337	2.75006	0.360256	0.409714	1.08056	1.67341	0.2845	3.11037		1.23784	1.02091	1.2637	0.94247
												3.11037	0.129436	10.2922	1.53668	3.11037	0.129436	1.67341	1.67341	1.08056	3.11037	0.129436	0.349337	0.2845	2.75006	3.7137	3.0063	0.409714		2.14643	1.67341	2.76104	2.45679
												1.53668	3.0063	0.360256	1.02091	2.75006	1.67341	3.11037	0.129436	0.360256	0.904889	1.53668	3.11037	0.904889	0.441203	2.75006	0.441203	3.0063		1.59078	1.53668	2.30885	1.12913
												10.2922	2.75006	0.349337	3.0063	2.75006	1.08056	10.2922	0.349337	3.7137	2.75006	1.00081	1.00081	0.2845	3.0063	0.409714	1.00081	1.08056		2.65396	1.08056	2.0055	3.08734
												2.75006	0.349337	0.360256	3.11037	1.53668	0.129436	0.904889	1.53668	0.129436	0.349337	0.349337	1.02091	3.0063	0.349337	0.441203	1.02091	0.409714		1.04437	0.441203	1.18735	1.0116
												1.08056	0.349337	10.2922	2.75006	1.02091	3.11037	1.02091	10.2922	2.75006	0.409714	1.00081	1.53668	0.2845	0.129436	0.129436	1.08056	1.08056		2.25402	1.08056	2.34034	3.15874
												0.409714	0.349337	2.75006	1.08056	1.53668	0.409714	0.349337	0.409714	3.7137	0.349337	1.53668	0.360256	0.2845	1.53668	1.02091	1.67341	1.00081		1.1042	1.00081	1.17643	0.961879
												3.0063	1.67341	3.0063	3.7137	3.11037	0.441203	0.2845	1.08056	0.441203	1.02091	3.11037	3.0063	0.349337	3.7137	10.2922	1.00081	10.2922		2.91431	3.0063	2.10956	3.04264
												0.2845	10.2922	10.2922	1.08056	0.441203	0.360256	0.2845	0.409714	1.67341	1.53668	0.409714	2.75006	1.08056	0.904889	0.360256	1.00081	1.08056		2.01424	1.00081	1.12697	3.18086
												1.67341	0.360256	0.360256	0.441203	0.409714	1.67341	3.11037	1.67341	0.904889	1.67341	2.75006	0.2845	1.02091	3.0063	10.2922	0.360256	3.11037		1.94735	1.67341	2.34034	2.38886
												3.11037	0.129436	1.08056	1.08056	3.0063	2.75006	1.02091	3.7137	0.409714	2.75006	0.904889	1.53668	1.00081	0.2845	1.00081	1.08056	0.129436		1.46996	1.08056	1.84517	1.1431
												0.129436	10.2922	0.409714	0.441203	0.409714	0.409714	0.904889	1.67341	1.00081	0.904889	2.75006	0.129436	10.2922	1.67341	0.349337	1.00081	2.75006		2.08948	0.904889	1.2637	3.19039
												1.00081	10.2922	1.00081	0.904889	0.360256	0.2845	1.53668	0.349337	1.53668	0.409714	1.67341	0.349337	0.2845	0.349337	0.409714	0.441203	0.129436		1.25369	0.409714	0.65147	2.38169
												1.67341	3.0063	2.75006	0.129436	0.441203	2.75006	0.349337	0.349337	0.129436	0.360256	1.53668	1.53668	1.08056	0.349337	0.409714	0.2845	0.409714		1.03212	0.409714	1.18735	0.99641
												1.00081	0.441203	0.129436	0.441203	0.441203	2.75006	3.7137	3.0063	0.904889	0.360256	0.409714	0.129436	1.02091	1.08056	0.349337	0.409714	3.7137		1.19426	0.441203	0.67085	1.25431
												3.0063	0.409714	1.02091	3.11037	10.2922	3.7137	2.75006	0.409714	0.129436	0.2845	2.75006	0.129436	0.2845	3.0063	0.129436	10.2922	2.75006		2.61581	2.75006	2.7218	3.17565
												2.75006	10.2922	3.0063	3.7137	3.7137	2.75006	0.904889	0.360256	3.7137	0.904889	0.2845	1.02091	0.360256	2.75006	1.53668	1.02091	0.349337		2.31955	1.53668	2.10141	2.42526
												1.08056	1.67341	1.67341	1.67341	0.2845	3.7137	0.441203	1.02091	0.129436	1.53668	3.11037	0.409714	1.02091	1.02091	1.67341	0.441203	0.360256		1.25082	1.02091	1.23221	0.984572
												1.67341	1.53668	1.02091	10.2922	1.08056	0.2845	0.441203	0.349337	1.08056	1.53668	0.441203	2.75006	3.0063	2.75006	1.02091	1.00081	2.75006		1.94208	1.08056	1.74925	2.33283
												1.08056	1.53668	0.441203	10.2922	0.349337	0.904889	2.75006	1.08056	3.11037	0.129436	1.00081	0.129436	0.409714	0.441203	1.02091	1.00081	0.2845		1.52722	1.00081	0.67085	2.40923
												0.349337	0.2845	1.53668	3.7137	1.53668	0.2845	3.0063	1.00081	10.2922	3.11037	0.349337	0.904889	10.2922	3.11037	2.75006	0.360256	0.441203		2.54843	1.53668	2.75012	3.14708
												1.00081	1.67341	0.409714	10.2922	0.129436	0.349337	0.129436	0.409714	3.7137	3.0063	0.441203	0.360256	1.00081	10.2922	0.2845	1.02091	0.2845		2.04696	0.441203	1.32408	3.26228
												0.360256	1.08056	0.349337	1.08056	0.2845	0.2845	0.360256	0.2845	0.409714	1.02091	0.409714	1.08056	3.11037	10.2922	0.349337	1.53668	1.02091		1.37146	0.409714	0.731228	2.40649
												0.129436	3.7137	1.53668	1.08056	2.75006	0.441203	10.2922	1.02091	1.67341	3.11037	10.2922	3.11037	0.360256	1.00081	10.2922	0.360256	1.08056		3.07324	1.53668	2.10956	3.60503
												1.67341	10.2922	0.409714	1.53668	2.75006	1.08056	1.53668	0.441203	0.360256	0.2845	10.2922	1.67341	3.11037	0.904889	0.129436	0.904889	1.67341		2.29728	1.53668	1.23221	3.12146
												2.75006	0.409714	1.53668	1.02091	0.409714	1.08056	1.00081	10.2922	1.08056	1.08056	1.00081	0.360256	1.02091	1.08056	1.53668	0.2845	3.7137		1.74466	1.08056	0.535876	2.36598
												10.2922	0.2845	0.349337	1.08056	10.2922	1.08056	1.67341	0.129436	0.129436	1.67341	1.02091	2.75006	3.11037	1.02091	3.11037	1.02091	10.2922		2.90063	1.08056	2.08946	3.64833
												3.0063	0.360256	3.7137	3.0063	0.904889	1.67341	0.904889	0.2845	10.2922	1.00081	3.7137	1.02091	0.129436	1.53668	1.08056	1.53668	0.129436		2.01733	1.08056	2.10141	2.43696
												0.2845	3.11037	1.02091	1.08056	0.441203	3.7137	3.11037	3.0063	0.409714	0.904889	0.349337	1.02091	1.53668	3.7137	0.360256	0.904889	3.0063		1.64556	1.02091	2.5651	1.29711
												0.904889	2.75006	0.349337	0.360256	1.53668	0.360256	1.67341	0.360256	3.11037	3.11037	0.360256	3.11037	1.08056	0.904889	0.349337	0.904889	0.409714		1.2727	0.904889	1.31316	1.08302
												0.904889	0.904889	3.0063	1.08056	0.349337	1.53668	0.349337	0.360256	3.7137	1.67341	1.08056	3.7137	0.441203	3.11037	1.00081	1.67341	1.67341		1.56311	1.08056	0.768525	1.1474
												1.67341	3.7137	3.0063	0.349337	3.7137	3.7137	1.00081	0.441203	2.75006	10.2922	0.349337	0.2845	0.441203	1.08056	1.00081	0.2845	0.409714		2.02971	1.00081	2.59659	2.51002
												0.904889	3.0063	0.2845	3.11037	0.409714	10.2922	3.0063	0.441203	2.75006	0.349337	10.2922	1.02091	0.904889	1.08056	0.409714	0.441203	0.441203		2.30268	0.904889	2.5651	3.18199
												0.904889	1.53668	0.441203	3.0063	2.75006	3.7137	0.904889	0.129436	0.349337	0.409714	0.360256	0.409714	1.08056	0.441203	1.08056	2.75006	3.7137		1.41072	0.904889	2.34034	1.25604
												1.08056	0.904889	1.00081	3.7137	1.02091	10.2922	0.2845	1.00081	3.11037	1.02091	0.409714	10.2922	0.129436	1.53668	0.129436	1.00081	2.75006		2.334	1.02091	1.84517	3.16226
												0.409714	1.00081	10.2922	3.7137	1.00081	1.53668	1.02091	0.904889	3.11037	0.904889	1.67341	1.02091	1.02091	3.7137	0.409714	1.53668	1.53668		2.04747	1.02091	0.672608	2.35728
												0.360256	3.11037	0.129436	0.129436	1.00081	10.2922	0.349337	1.00081	2.75006	0.409714	0.409714	1.53668	3.11037	1.00081	2.75006	3.11037	1.02091		1.91008	1.00081	2.34034	2.43778
												0.349337	3.11037	1.67341	0.441203	3.11037	1.08056	0.409714	3.0063	0.349337	0.129436	3.7137	3.7137	3.11037	0.2845	0.129436	0.360256	0.441203		1.49489	0.441203	2.76104	1.42889
												3.7137	0.409714	1.08056	0.441203	0.409714	3.11037	1.53668	0.904889	3.7137	3.7137	3.7137	1.00081	1.53668	0.904889	1.02091	0.441203	0.349337		1.64716	1.02091	2.66917	1.34945
												3.0063	0.409714	0.360256	1.02091	1.67341	0.409714	1.08056	0.2845	0.441203	1.67341	0.904889	3.0063	0.360256	1.02091	0.360256	1.67341	1.00081		1.09923	1.00081	1.2637	0.866346
												0.129436	1.00081	3.0063	1.08056	3.7137	0.441203	0.441203	1.00081	10.2922	10.2922	1.08056	3.0063	0.129436	3.7137	3.7137	3.7137	1.67341		2.84877	1.67341	2.71289	3.10943
												3.11037	1.02091	0.409714	3.0063	2.75006	0.349337	1.67341	0.441203	3.0063	0.904889	1.02091	0.409714	0.349337	2.75006	1.08056	2.75006	0.2845		1.48927	1.02091	2.34034	1.13083
												3.11037	0.129436	2.75006	1.53668	0.360256	3.7137	1.53668	10.2922	2.75006	1.00081	0.129436	0.2845	1.00081	0.349337	0.2845	1.67341	2.75006		1.97955	1.53668	2.40072	2.44234
												1.00081	0.360256	3.0063	3.7137	0.904889	0.360256	1.08056	0.360256	0.129436	0.904889	2.75006	1.02091	0.409714	1.53668	1.08056	0.129436	1.00081		1.16174	1.00081	0.720309	1.0434
												10.2922	2.75006	1.02091	0.409714	1.53668	0.904889	2.75006	0.441203	3.7137	0.441203	0.409714	1.02091	0.441203	1.08056	0.360256	10.2922	0.360256		2.24857	1.02091	2.30885	3.18623
												0.360256	3.11037	0.409714	1.00081	0.441203	10.2922	1.67341	10.2922	1.02091	3.7137	1.67341	0.904889	1.02091	0.129436	0.360256	3.7137	1.00081		2.41871	1.02091	2.66917	3.17025
												3.0063	0.409714	0.441203	1.67341	3.0063	1.08056	0.349337	0.2845	2.75006	0.2845	1.00081	10.2922	10.2922	1.02091	0.441203	1.67341	0.349337		2.25623	1.02091	2.34034	3.1695
												3.0063	10.2922	0.904889	0.349337	0.129436	1.00081	0.441203	0.2845	0.409714	3.0063	2.75006	0.904889	3.11037	0.129436	2.75006	1.00081	0.360256		1.81356	0.904889	2.3898	2.46553
												3.0063	3.7137	0.904889	0.441203	1.53668	3.7137	1.00081	1.08056	0.409714	0.360256	0.2845	0.441203	3.7137	0.129436	1.67341	1.08056	1.02091		1.44186	1.02091	1.23221	1.28001
												3.0063	1.08056	1.08056	0.409714	2.75006	1.00081	1.67341	1.08056	0.2845	0.349337	1.53668	3.11037	0.2845	1.00081	10.2922	1.67341	0.349337		1.82136	1.08056	1.2637	2.36974
												2.75006	0.904889	0.409714	2.75006	0.441203	10.2922	0.360256	0.129436	2.75006	10.2922	0.129436	0.129436	1.00081	1.67341	0.129436	0.904889	0.129436		2.06923	0.904889	2.62062	3.23818
												1.53668	0.409714	10.2922	2.75006	0.904889	0.129436	1.02091	0.349337	0.349337	3.7137	1.00081	3.11037	0.129436	0.360256	1.67341	0.129436	1.67341		1.73726	1.00081	1.32408	2.46307
												0.349337	10.2922	2.75006	0.360256	0.904889	0.129436	0.349337	1.53668	0.904889	3.7137	1.53668	1.53668	1.00081	0.409714	3.11037	0.904889	1.00081		1.81122	1.00081	1.12697	2.41469
												3.7137	10.2922	1.08056	10.2922	3.7137	0.349337	0.2845	0.904889	3.0063	1.02091	1.00081	0.2845	0.349337	1.53668	10.2922	0.904889	10.2922		3.48934	1.08056	2.80881	4.03864
												0.2845	0.360256	0.904889	0.129436	10.2922	0.2845	1.08056	10.2922	0.349337	0.360256	0.409714	1.00081	0.409714	3.7137	0.349337	1.08056	10.2922		2.44671	0.409714	0.731228	3.83229
												3.0063	0.360256	1.00081	1.00081	1.53668	1.67341	3.11037	0.360256	0.409714	0.441203	1.67341	3.7137	0.129436	0.129436	0.360256	10.2922	1.00081		1.77641	1.00081	1.31316	2.45636
												3.0063	3.11037	2.75006	0.409714	0.2845	1.02091	0.360256	1.08056	0.904889	0.2845	0.2845	0.129436	2.75006	1.00081	0.129436	0.349337	0.441203		1.07628	0.441203	0.796064	1.09162
												0.441203	1.53668	0.360256	0.904889	0.2845	3.0063	0.129436	2.75006	0.360256	0.2845	0.904889	0.409714	1.08056	0.129436	1.53668	3.7137	3.0063		1.22585	0.904889	1.17643	1.17871
												3.0063	0.129436	10.2922	1.08056	1.08056	0.441203	0.349337	1.00081	0.360256	1.00081	3.11037	1.08056	0.360256	10.2922	0.441203	3.11037	0.129436		2.19211	1.00081	2.64605	3.20999
												1.08056	1.02091	0.360256	1.67341	1.02091	3.11037	1.02091	0.409714	0.904889	1.67341	3.0063	1.00081	1.02091	1.53668	1.53668	0.349337	1.53668		1.30957	1.02091	0.535876	0.783387
												1.02091	3.11037	2.75006	0.349337	1.00081	10.2922	10.2922	3.11037	2.75006	3.11037	0.360256	0.360256	0.904889	1.67341	1.02091	0.441203	0.129436		2.51041	1.02091	2.66917	3.12418
												0.409714	0.409714	2.75006	0.441203	1.67341	3.0063	1.08056	1.53668	0.129436	1.67341	0.441203	0.904889	1.08056	1.67341	1.02091	0.129436	0.409714		1.10416	1.02091	1.2637	0.857324
												2.75006	0.360256	3.7137	0.129436	0.129436	0.349337	2.75006	0.409714	0.441203	0.349337	3.11037	2.75006	1.53668	1.67341	0.409714	1.53668	1.53668		1.40801	1.53668	2.3898	1.20609
												0.349337	10.2922	0.2845	1.02091	1.67341	0.129436	0.904889	1.02091	1.53668	0.349337	0.349337	0.441203	0.441203	1.08056	0.129436	0.349337	0.409714		1.22132	0.441203	0.671576	2.38437
												0.441203	1.53668	0.441203	0.349337	1.53668	0.360256	3.0063	0.441203	1.67341	3.11037	1.08056	1.00081	1.53668	10.2922	0.129436	3.11037	1.67341		1.86589	1.53668	1.23221	2.3827
												3.0063	0.360256	0.349337	10.2922	1.02091	0.360256	0.349337	0.360256	0.360256	0.2845	0.904889	1.08056	1.02091	1.00081	0.349337	1.00081	3.7137		1.51851	0.904889	0.660657	2.45712
												3.11037	1.67341	3.11037	1.67341	0.904889	0.409714	0.409714	1.08056	0.409714	0.904889	3.11037	0.409714	3.7137	1.67341	1.08056	1.08056	0.409714		1.4803	1.08056	1.2637	1.11646
												3.0063	10.2922	1.67341	0.129436	3.11037	2.75006	0.349337	0.904889	0.360256	0.129436	0.349337	1.08056	1.53668	1.00081	1.53668	3.11037	0.441203		1.86831	1.08056	2.3898	2.41934
												3.11037	0.360256	1.02091	3.0063	0.409714	2.75006	0.904889	1.67341	0.441203	3.7137	0.129436	1.02091	2.75006	0.409714	0.2845	0.2845	0.441203		1.33595	0.904889	2.34034	1.2254
												0.129436	1.53668	3.7137	0.2845	1.08056	0.360256	3.11037	1.08056	0.904889	2.75006	3.7137	3.7137	0.904889	1.53668	0.441203	1.67341	0.441203		1.61034	1.08056	2.30885	1.29035
												1.00081	3.11037	3.0063	1.53668	0.360256	0.441203	1.08056	3.11037	0.2845	3.0063	0.349337	1.08056	0.349337	0.904889	3.7137	2.75006	0.904889		1.58765	1.08056	2.5651	1.22253
												10.2922	1.08056	10.2922	2.75006	1.67341	0.2845	10.2922	1.08056	1.02091	0.360256	10.2922	1.02091	0.349337	1.53668	0.360256	0.349337	1.08056		3.1833	1.08056	2.3898	4.11054
												1.08056	3.7137	1.00081	0.904889	3.7137	0.904889	3.0063	1.02091	0.129436	2.75006	0.904889	2.75006	0.441203	0.129436	0.904889	0.349337	0.129436		1.40203	0.904889	2.30885	1.25458
												0.349337	1.67341	1.67341	0.349337	1.53668	0.129436	1.00081	0.441203	1.00081	10.2922	3.11037	0.129436	1.08056	1.00081	2.75006	3.7137	0.129436		1.78594	1.00081	1.32408	2.44129
												0.129436	0.441203	0.441203	0.441203	0.904889	1.00081	1.67341	1.08056	0.904889	1.67341	3.7137	0.360256	2.75006	1.53668	1.67341	0.441203	1.53668		1.21782	1.00081	1.23221	0.935331
												3.11037	0.441203	3.0063	3.11037	3.7137	0.349337	0.409714	0.2845	1.08056	0.409714	0.441203	1.08056	3.0063	0.2845	0.441203	2.75006	3.7137		1.62549	1.08056	2.59659	1.39624
												3.11037	1.00081	1.67341	3.0063	3.0063	3.7137	3.11037	1.02091	1.08056	1.67341	1.08056	3.7137	0.2845	0.349337	0.904889	0.904889	0.409714		1.76728	1.08056	2.10141	1.22219
												1.00081	0.2845	1.67341	1.02091	0.349337	0.904889	1.02091	3.11037	1.02091	0.349337	3.7137	1.00081	0.129436	3.11037	1.02091	0.904889	3.11037		1.39564	1.02091	0.768525	1.13617
												1.00081	1.53668	1.53668	1.02091	1.02091	3.0063	10.2922	3.0063	0.129436	0.360256	3.0063	3.11037	3.0063	1.08056	0.349337	0.349337	1.53668		2.07937	1.53668	2.0055	2.37143
												1.02091	0.441203	0.441203	1.08056	3.0063	0.904889	0.441203	0.2845	3.7137	3.11037	1.02091	0.904889	3.0063	1.67341	1.08056	0.409714	0.409714		1.35002	1.02091	1.23221	1.12962
												3.7137	1.53668	0.904889	1.00081	0.129436	0.409714	0.409714	0.904889	3.11037	1.67341	1.08056	10.2922	0.349337	1.67341	0.904889	0.409714	1.08056		1.74025	1.00081	1.2637	2.40193
												1.53668	0.904889	1.08056	1.08056	2.75006	1.67341	0.409714	1.02091	10.2922	0.904889	1.02091	1.02091	1.02091	3.11037	1.00081	0.360256	0.129436		1.72456	1.02091	0.631794	2.33487
												2.75006	0.409714	0.360256	0.349337	10.2922	3.11037	10.2922	0.904889	3.7137	0.349337	0.360256	0.129436	0.441203	0.441203	0.2845	3.0063	0.349337		2.20848	0.441203	2.65697	3.2702
												1.02091	1.67341	3.0063	0.129436	3.0063	0.409714	3.0063	0.2845	2.75006	1.08056	10.2922	0.360256	0.349337	1.08056	10.2922	0.904889	10.2922		2.93759	1.08056	2.59659	3.651
												3.7137	2.75006	0.409714	1.67341	1.67341	0.129436	1.02091	1.02091	0.904889	1.00081	1.53668	0.360256	1.53668	0.409714	0.129436	0.360256	1.08056		1.15946	1.02091	1.12697	0.952798
												3.0063	0.2845	1.00081	0.904889	0.129436	3.7137	1.67341	1.67341	1.67341	1.67341	1.02091	0.129436	10.2922	0.129436	0.349337	3.0063	2.75006		1.96535	1.67341	2.40072	2.42399
												0.360256	1.02091	3.0063	0.129436	1.00081	3.0063	0.129436	0.904889	0.349337	1.08056	1.08056	3.11037	0.129436	0.129436	0.129436	1.08056	0.441203		1.00525	0.904889	0.951128	1.04484
												1.02091	0.904889	0.441203	0.360256	0.441203	0.2845	0.904889	10.2922	0.409714	1.08056	1.00081	0.129436	1.53668	0.360256	1.00081	1.02091	3.11037		1.42939	0.904889	0.611198	2.38535
												1.02091	0.904889	0.349337	1.02091	3.0063	0.2845	1.00081	0.2845	1.00081	2.75006	0.409714	0.360256	2.75006	1.02091	0.129436	0.409714	1.02091		1.04259	1.00081	0.660657	0.916579
												1.53668	0.360256	0.2845	0.904889	0.349337	0.441203	3.0063	1.02091	0.360256	1.02091	0.129436	0.129436	3.0063	3.7137	1.53668	1.02091	0.441203		1.13311	0.904889	1.17643	1.10663
												3.0063	0.129436	0.349337	1.00081	3.11037	1.00081	3.0063	3.0063	3.11037	1.00081	2.75006	1.67341	2.75006	0.360256	1.08056	1.67341	0.409714		1.73049	1.67341	2.0055	1.14262
												1.08056	3.7137	3.0063	0.409714	10.2922	0.360256	1.67341	1.08056	3.7137	10.2922	3.7137	0.2845	0.409714	0.2845	1.00081	0.904889	0.360256		2.50476	1.08056	3.30398	3.195
												3.7137	0.349337	1.00081	1.67341	0.904889	3.0063	0.2845	3.7137	3.11037	3.7137	0.2845	3.0063	0.129436	1.08056	1.08056	0.409714	0.409714		1.6395	1.08056	2.59659	1.39243
												0.129436	1.53668	1.53668	0.360256	1.53668	1.53668	1.00081	0.2845	3.0063	0.441203	10.2922	0.360256	2.75006	3.11037	3.0063	1.53668	1.08056		1.97092	1.53668	2.30885	2.36819
												0.441203	0.349337	1.67341	0.904889	1.00081	1.00081	2.75006	10.2922	2.75006	0.409714	0.129436	1.08056	0.904889	2.75006	1.67341	0.2845	10.2922		2.27573	1.00081	2.30885	3.13743
												0.2845	1.00081	0.904889	0.409714	0.2845	3.7137	0.441203	3.11037	1.08056	1.00081	0.409714	3.7137	0.441203	1.00081	3.7137	1.67341	3.11037		1.5467	1.00081	2.66917	1.34008
												0.349337	1.02091	0.904889	0.360256	2.75006	0.360256	1.67341	0.129436	0.409714	1.67341	1.08056	0.129436	1.00081	1.02091	3.7137	1.02091	0.129436		1.04279	1.00081	0.720309	0.974151
												0.441203	0.409714	0.129436	0.129436	0.360256	1.02091	0.360256	0.360256	1.00081	0.360256	1.67341	0.349337	3.11037	1.08056	3.7137	0.904889	1.67341		1.0046	0.441203	0.720309	1.03009
												3.0063	3.0063	1.02091	10.2922	1.02091	1.02091	1.53668	1.08056	0.441203	3.0063	3.0063	0.441203	3.7137	3.0063	0.441203	2.75006	3.11037		2.46479	2.75006	1.98539	2.31987
												0.2845	2.75006	0.360256	3.0063	3.0063	0.409714	3.11037	1.02091	3.11037	3.11037	0.409714	0.904889	3.11037	3.0063	2.75006	0.904889	1.02091		1.89861	2.75006	2.10141	1.22284
												3.0063	1.02091	0.409714	3.11037	0.2845	1.53668	2.75006	2.75006	1.67341	3.11037	0.129436	3.0063	1.67341	1.00081	0.441203	3.7137	3.11037		1.92515	1.67341	2.0055	1.21131
												1.67341	1.53668	3.7137	3.7137	1.00081	0.2845	2.75006	1.67341	3.11037	10.2922	1.08056	3.0063	0.409714	0.441203	3.7137	0.349337	0.349337		2.29994	1.67341	2.66917	2.42992
												1.08056	1.67341	1.67341	1.67341	3.11037	3.0063	1.67341	1.67341	3.7137	0.360256	3.7137	2.75006	1.08056	0.409714	1.00081	0.349337	0.2845		1.71923	1.67341	1.74925	1.15784
												3.0063	1.00081	0.360256	1.02091	0.129436	1.67341	0.904889	1.53668	1.67341	1.08056	3.11037	0.409714	0.441203	0.360256	3.11037	0.441203	0.904889		1.24498	1.00081	1.23221	0.990004
												0.904889	0.360256	3.0063	0.409714	2.75006	1.53668	0.129436	3.11037	0.360256	0.409714	3.0063	3.7137	0.409714	3.11037	0.2845	3.7137	1.53668		1.69133	1.53668	2.59659	1.3771
												1.53668	3.7137	0.129436	0.2845	1.67341	0.349337	1.67341	2.75006	1.08056	0.129436	1.00081	10.2922	0.2845	1.02091	3.11037	1.02091	0.360256		1.78885	1.02091	1.32408	2.43953
												1.02091	0.360256	3.11037	3.11037	1.02091	2.75006	0.904889	3.7137	0.904889	10.2922	1.02091	0.409714	2.75006	2.75006	1.00081	0.129436	1.53668		2.16389	1.02091	1.84517	2.37958
												2.75006	1.67341	0.2845	1.02091	1.67341	2.75006	2.75006	1.00081	2.75006	2.75006	0.409714	1.53668	0.441203	1.00081	0.360256	0.129436	3.0063		1.54634	1.53668	2.30885	1.05474
												3.11037	0.2845	0.441203	0.360256	0.409714	1.08056	1.00081	1.53668	3.0063	0.409714	0.2845	1.08056	0.360256	1.00081	3.0063	1.08056	0.129436		1.09309	1.00081	0.720309	1.00852
												0.349337	0.409714	0.409714	1.53668	0.2845	3.0063	0.129436	1.67341	0.904889	1.00081	1.67341	0.349337	1.67341	10.2922	0.441203	0.441203	1.08056		1.50918	0.904889	1.2637	2.38569
												0.441203	0.441203	0.441203	0.129436	0.349337	1.00081	0.349337	10.2922	3.0063	0.904889	0.2845	1.08056	1.02091	2.75006	1.00081	2.75006	0.409714		1.56779	0.904889	0.67085	2.42941
												1.53668	3.11037	0.129436	1.53668	2.75006	0.349337	3.0063	0.129436	0.360256	0.441203	3.0063	1.67341	1.08056	1.53668	0.409714	1.08056	0.441203		1.32813	1.08056	1.2637	1.07204
												0.349337	1.02091	1.00081	1.00081	1.00081	1.00081	0.349337	0.129436	3.0063	0.129436	3.7137	3.11037	3.11037	0.360256	0.904889	1.08056	0.2845		1.2678	1.00081	0.731228	1.18261
												3.0063	1.67341	3.11037	0.904889	1.08056	0.904889	3.11037	10.2922	3.0063	0.349337	0.409714	0.129436	1.53668	1.08056	10.2922	10.2922	3.11037		3.19351	1.67341	2.20548	3.54394
												1.08056	3.11037	0.904889	1.00081	1.08056	10.2922	1.67341	0.360256	0.441203	0.904889	0.904889	1.02091	3.7137	1.67341	2.75006	1.53668	0.360256		1.92994	1.08056	0.768525	2.35704
												1.00081	1.08056	3.7137	0.2845	2.75006	1.02091	3.7137	0.360256	0.360256	1.53668	1.02091	0.904889	2.75006	1.00081	2.75006	1.02091	1.53668		1.57681	1.02091	1.74925	1.12316
												3.0063	10.2922	3.7137	1.02091	1.08056	1.00081	1.53668	1.67341	10.2922	3.0063	1.53668	0.409714	0.441203	0.2845	0.360256	1.08056	0.349337		2.41678	1.08056	2.5651	3.13277
												1.02091	0.409714	3.11037	1.08056	1.00081	1.00081	0.409714	0.349337	0.904889	0.2845	1.02091	0.441203	3.11037	1.08056	0.129436	1.67341	0.360256		1.02281	1.00081	0.67085	0.883405
												0.441203	10.2922	2.75006	3.0063	0.904889	0.904889	0.349337	0.904889	0.409714	0.441203	0.360256	0.441203	0.2845	0.129436	1.08056	3.11037	3.7137		1.73675	0.904889	2.34034	2.49304
												3.0063	2.75006	0.360256	1.67341	0.360256	1.08056	0.904889	0.349337	3.11037	0.904889	0.2845	3.7137	1.08056	1.08056	10.2922	10.2922	3.0063		2.60296	1.08056	2.10141	3.10427
												0.129436	1.02091	1.08056	1.02091	3.11037	0.349337	10.2922	3.7137	0.349337	0.409714	3.11037	3.0063	1.67341	10.2922	1.53668	10.2922	10.2922		3.62822	1.67341	2.69278	3.96034
												0.349337	0.360256	3.7137	2.75006	2.75006	2.75006	10.2922	2.75006	0.129436	0.349337	0.129436	1.02091	1.08056	3.11037	0.349337	3.7137	0.360256		2.11524	1.08056	2.40072	2.50306
												3.0063	2.75006	0.441203	1.00081	0.129436	10.2922	0.2845	3.0063	1.53668	1.02091	0.441203	1.53668	2.75006	0.904889	3.0063	1.08056	2.75006		2.11401	1.53668	1.84517	2.35846
												1.00081	1.02091	1.08056	0.441203	3.7137	1.67341	0.360256	3.0063	3.11037	0.441203	0.2845	0.441203	0.349337	1.53668	3.0063	1.00081	10.2922		1.92704	1.02091	2.5651	2.43198
												0.409714	10.2922	1.00081	1.53668	3.7137	2.75006	0.129436	1.08056	1.08056	0.360256	0.360256	0.904889	0.129436	3.0063	0.129436	1.53668	2.75006		1.83359	1.08056	2.3898	2.45058
												2.75006	0.360256	0.409714	2.75006	0.129436	0.409714	0.409714	1.53668	0.349337	0.360256	3.7137	1.02091	0.904889	0.409714	1.67341	1.53668	1.53668		1.19184	0.904889	1.12697	1.04835
												0.441203	0.360256	1.00081	0.441203	0.409714	3.0063	0.349337	1.00081	1.53668	3.7137	0.349337	3.0063	0.2845	10.2922	1.67341	1.53668	1.67341		1.82799	1.00081	1.2637	2.42807
												3.0063	0.904889	0.349337	1.67341	1.00081	3.11037	0.2845	0.360256	0.349337	0.2845	1.02091	10.2922	0.441203	3.11037	1.53668	1.53668	1.08056		1.78484	1.02091	1.31316	2.40368
												1.08056	0.2845	1.02091	0.129436	0.349337	3.11037	0.904889	0.904889	1.53668	0.409714	0.904889	0.409714	0.904889	1.08056	0.349337	1.00081	1.00081		0.904842	0.904889	0.611198	0.682403
												0.409714	1.08056	0.409714	1.00081	0.441203	1.08056	0.904889	3.11037	1.02091	3.0063	3.11037	10.2922	2.75006	0.129436	3.7137	0.129436	0.349337		1.93762	1.02091	2.59659	2.47145
												0.129436	3.0063	1.08056	0.349337	0.349337	1.08056	10.2922	1.00081	3.7137	0.409714	3.11037	3.11037	0.409714	1.00081	1.08056	1.00081	1.02091		1.89091	1.02091	2.59659	2.44271
												1.08056	1.53668	1.67341	1.02091	0.409714	3.7137	3.7137	0.2845	1.00081	0.349337	1.67341	2.75006	0.904889	0.441203	1.02091	3.0063	0.409714		1.46999	1.02091	1.23221	1.15155
												3.11037	3.0063	10.2922	1.02091	1.53668	1.53668	3.0063	10.2922	3.7137	3.11037	3.7137	1.00081	1.67341	1.53668	0.409714	0.441203	0.360256		2.92714	1.67341	2.08946	2.99611
												10.2922	0.409714	0.349337	1.02091	0.441203	10.2922	0.360256	10.2922	3.11037	1.53668	0.441203	1.53668	0.349337	0.129436	1.67341	3.7137	0.409714		2.72697	1.02091	2.70066	3.74596
												0.349337	10.2922	0.409714	0.2845	3.7137	3.0063	0.2845	2.75006	0.441203	1.67341	3.7137	2.75006	2.75006	3.7137	0.129436	0.360256	1.08056		2.2178	1.67341	2.64605	2.50217
												1.08056	1.67341	1.67341	1.02091	3.11037	0.441203	1.67341	0.409714	0.129436	1.08056	0.2845	10.2922	1.02091	0.349337	1.08056	0.360256	1.02091		1.57069	1.02091	1.2637	2.36387
												0.349337	10.2922	0.409714	0.129436	3.0063	2.75006	2.75006	3.11037	1.53668	0.129436	0.409714	1.53668	1.67341	2.75006	0.129436	0.441203	1.67341		1.94573	1.53668	2.34034	2.42378
												2.75006	3.7137	10.2922	3.0063	1.67341	1.53668	0.129436	1.08056	0.904889	10.2922	1.67341	3.11037	10.2922	1.53668	1.67341	1.67341	3.7137		3.47368	1.67341	2.17701	3.39524
												0.409714	1.53668	3.0063	1.67341	3.0063	0.904889	0.360256	0.904889	0.349337	1.00081	1.00081	0.129436	0.349337	0.904889	0.409714	0.349337	10.2922		1.56402	0.904889	1.17643	2.40948
												1.02091	1.67341	1.00081	0.409714	10.2922	3.11037	1.53668	0.360256	0.129436	0.409714	1.02091	0.360256	2.75006	3.0063	0.441203	0.360256	3.7137		1.8586	1.02091	2.34034	2.45529
												10.2922	10.2922	1.02091	1.02091	1.67341	0.349337	3.0063	2.75006	0.2845	1.67341	10.2922	3.0063	0.349337	1.67341	0.2845	2.75006	0.904889		3.0367	1.67341	2.10141	3.58758
												0.129436	0.349337	0.2845	1.67341	0.360256	1.08056	0.2845	3.0063	1.53668	3.7137	0.360256	1.67341	0.409714	3.0063	0.360256	0.129436	1.00081		1.13876	0.409714	1.32408	1.14095
												0.349337	0.2845	1.08056	0.360256	3.0063	1.67341	0.409714	1.67341	0.441203	1.08056	0.349337	1.02091	3.0063	0.409714	3.0063	1.53668	1.00081		1.21702	1.02091	1.2637	0.97662
												0.409714	3.0063	0.409714	10.2922	1.53668	10.2922	0.409714	1.08056	3.0063	1.67341	1.02091	1.67341	3.11037	3.11037	0.360256	0.904889	0.360256		2.50925	1.53668	2.59659	3.1024
												0.904889	0.409714	3.0063	1.53668	3.0063	1.00081	3.0063	0.360256	0.129436	0.349337	0.441203	3.11037	0.409714	1.67341	0.441203	0.349337	2.75006		1.3462	0.904889	2.34034	1.16298
												0.129436	0.409714	0.904889	0.409714	0.129436	1.67341	3.11037	0.129436	10.2922	3.7137	3.11037	2.75006	0.441203	0.129436	2.75006	1.53668	1.08056		1.92357	1.08056	2.34034	2.48795
												1.00081	0.360256	1.08056	3.7137	1.53668	0.2845	0.441203	1.67341	10.2922	2.75006	1.08056	0.904889	3.0063	3.0063	3.0063	1.67341	2.75006		2.26831	1.67341	2.0055	2.33203
												0.349337	0.360256	3.11037	0.441203	0.441203	0.409714	3.11037	3.7137	3.11037	0.349337	3.0063	0.129436	2.75006	10.2922	0.409714	1.02091	3.0063		2.11828	1.02091	2.70066	2.50324
												0.904889	3.7137	0.360256	1.53668	0.360256	0.904889	1.02091	2.75006	0.360256	2.75006	2.75006	0.441203	0.360256	1.00081	3.7137	3.7137	3.11037		1.75012	1.02091	2.30885	1.33287
												0.360256	3.7137	3.7137	1.08056	1.00081	3.0063	1.00081	1.00081	1.02091	0.129436	1.08056	1.67341	0.2845	1.53668	0.129436	3.0063	3.11037		1.57933	1.08056	2.0055	1.24295
												3.11037	1.53668	1.53668	0.2845	0.441203	0.2845	3.0063	0.904889	0.2845	1.00081	1.67341	1.08056	1.00081	3.11037	1.00081	0.360256	0.2845		1.22948	1.00081	1.17643	0.995356
												0.2845	0.2845	0.409714	3.7137	2.75006	3.7137	1.67341	0.409714	0.409714	0.349337	3.11037	10.2922	1.53668	1.00081	0.349337	1.53668	0.360256		1.89321	1.00081	2.3898	2.49225
												0.2845	3.0063	0.360256	1.00081	0.349337	0.360256	0.360256	3.7137	0.904889	0.349337	0.2845	3.11037	3.11037	3.11037	0.2845	2.75006	0.360256		1.39412	0.360256	2.65697	1.35095
												3.11037	0.904889	0.904889	2.75006	0.360256	10.2922	1.00081	0.441203	0.129436	0.904889	3.7137	2.75006	0.2845	1.67341	10.2922	0.129436	0.349337		2.35245	0.904889	2.3898	3.19365
												1.53668	3.11037	1.08056	3.11037	0.129436	0.904889	3.7137	0.129436	0.360256	1.08056	1.08056	3.7137	0.349337	2.75006	0.904889	1.02091	0.441203		1.49511	1.08056	2.30885	1.26288
												10.2922	0.360256	1.67341	1.08056	2.75006	1.53668	0.409714	1.02091	10.2922	1.53668	0.349337	0.2845	1.08056	0.2845	3.7137	10.2922	0.2845		2.77894	1.08056	2.3898	3.70322
												1.02091	0.360256	3.0063	10.2922	3.0063	0.441203	1.08056	1.02091	0.441203	0.441203	0.2845	0.441203	2.75006	1.53668	3.0063	0.2845	3.11037		1.91321	1.02091	2.5651	2.43332
												0.129436	3.11037	1.53668	0.441203	3.7137	0.349337	1.53668	3.0063	0.349337	0.409714	1.67341	1.02091	3.0063	3.0063	0.129436	1.53668	3.11037		1.65095	1.53668	2.59659	1.26206
												0.2845	2.75006	0.2845	0.441203	10.2922	3.11037	2.75006	0.441203	0.349337	1.00081	0.349337	3.11037	2.75006	3.11037	1.08056	1.08056	1.02091		2.01214	1.08056	2.30885	2.42367
												10.2922	3.0063	3.0063	0.360256	0.904889	1.00081	2.75006	1.53668	3.11037	2.75006	0.129436	10.2922	1.08056	0.409714	3.11037	1.02091	0.360256		2.6542	1.53668	2.10141	3.07696
												1.08056	0.349337	0.409714	2.75006	0.360256	3.0063	2.75006	0.441203	2.75006	0.2845	10.2922	0.129436	0.904889	3.11037	10.2922	0.904889	0.129436		2.34973	0.904889	2.3898	3.19112
												1.08056	0.2845	1.00081	0.360256	1.00081	0.441203	3.7137	3.11037	1.67341	0.129436	0.360256	0.129436	0.441203	0.904889	3.0063	10.2922	0.129436		1.65051	0.904889	1.31316	2.49614
												1.08056	0.904889	3.11037	3.7137	0.904889	0.441203	1.00081	1.53668	0.360256	0.409714	2.75006	0.349337	10.2922	1.00081	3.0063	0.904889	3.11037		2.05159	1.00081	2.10141	2.40728
												0.129436	3.7137	1.00081	1.67341	1.08056	1.67341	2.75006	10.2922	10.2922	0.129436	3.0063	0.129436	0.360256	1.67341	1.08056	1.67341	3.0063		2.56852	1.67341	2.0055	3.10093
												3.0063	1.00081	3.11037	3.11037	0.129436	0.129436	10.2922	1.00081	3.7137	1.02091	2.75006	0.360256	3.7137	1.02091	3.11037	2.75006	1.08056		2.42943	2.75006	2.10956	2.39507
												3.0063	1.53668	10.2922	0.409714	0.409714	1.00081	3.7137	2.75006	1.00081	3.7137	0.409714	1.53668	1.67341	0.904889	1.53668	2.75006	1.00081		2.21446	1.53668	1.74925	2.35215
												10.2922	0.349337	3.7137	0.441203	10.2922	0.2845	0.129436	1.02091	10.2922	10.2922	1.00081	1.02091	0.904889	0.2845	0.904889	0.441203	0.129436		3.04673	0.904889	3.36436	4.22148
												0.129436	3.7137	1.67341	0.904889	0.349337	0.2845	0.2845	0.349337	3.11037	1.53668	3.0063	10.2922	1.08056	1.67341	0.129436	0.2845	1.00081		1.75314	1.00081	1.38891	2.4705
												2.75006	1.53668	0.360256	1.02091	2.75006	0.360256	0.129436	0.349337	1.00081	3.7137	0.904889	3.7137	0.360256	0.441203	10.2922	1.00081	1.00081		1.86384	1.00081	2.3898	2.46895
												2.75006	0.904889	3.0063	0.129436	0.129436	3.11037	0.129436	0.441203	0.409714	1.67341	1.67341	0.2845	0.349337	0.409714	0.409714	1.00081	1.53668		1.07932	0.441203	1.32408	1.03698
												3.7137	2.75006	3.0063	0.349337	0.409714	1.08056	3.7137	0.360256	3.0063	0.349337	3.11037	0.409714	10.2922	3.0063	1.00081	3.11037	1.08056		2.39703	2.75006	2.70066	2.42262
												0.129436	10.2922	2.75006	0.441203	1.08056	1.08056	0.2845	2.75006	0.2845	0.129436	0.904889	0.129436	3.7137	3.11037	2.75006	10.2922	10.2922		2.96561	1.08056	2.82587	3.69112
												1.67341	0.349337	1.53668	2.75006	3.7137	1.02091	0.129436	0.129436	0.2845	1.08056	0.2845	3.0063	0.441203	0.349337	1.02091	0.441203	0.2845		1.088	0.441203	1.25218	1.10658
												3.11037	3.11037	10.2922	0.441203	10.2922	0.904889	3.7137	0.409714	1.67341	2.75006	0.360256	0.349337	0.2845	0.129436	0.349337	0.904889	0.360256		2.31977	0.904889	2.75012	3.22568
												0.409714	0.441203	1.67341	0.409714	2.75006	0.360256	0.360256	2.75006	10.2922	1.00081	3.7137	0.360256	3.0063	0.904889	3.11037	1.08056	0.360256		1.94023	1.00081	2.34034	2.45458
												1.00081	1.02091	0.441203	1.02091	0.409714	0.349337	1.00081	0.409714	1.53668	1.08056	0.360256	3.11037	1.02091	1.67341	0.360256	0.441203	2.75006		1.05807	1.00081	0.67085	0.820505
												0.349337	0.441203	1.00081	3.7137	3.7137	1.00081	2.75006	1.53668	1.08056	2.75006	1.00081	0.409714	0.409714	0.904889	1.08056	1.02091	0.409714		1.38666	1.00081	1.09548	1.12926
												0.409714	1.02091	0.129436	0.441203	0.360256	3.7137	1.02091	1.00081	0.409714	2.75006	3.7137	0.441203	1.53668	0.904889	0.349337	1.00081	3.7137		1.34806	1.00081	1.12697	1.28222
												1.00081	0.441203	1.00081	1.53668	1.67341	1.67341	1.67341	0.129436	0.2845	1.67341	1.00081	1.02091	0.129436	0.129436	2.75006	1.00081	0.441203		1.03293	1.00081	1.23221	0.731299
												0.349337	2.75006	1.53668	0.441203	0.360256	1.02091	0.904889	1.00081	3.0063	1.00081	2.75006	0.904889	3.11037	2.75006	0.129436	3.0063	3.0063		1.64875	1.02091	1.84517	1.13941
												10.2922	1.08056	0.904889	3.7137	0.441203	0.904889	1.02091	2.75006	0.129436	0.349337	0.904889	3.7137	2.75006	3.11037	0.349337	0.441203	0.129436		1.94036	0.904889	2.30885	2.4955
												1.67341	3.11037	0.129436	0.360256	1.02091	3.0063	10.2922	0.904889	0.360256	3.11037	2.75006	0.129436	0.2845	0.904889	1.67341	3.7137	0.2845		1.98288	1.02091	2.64605	2.46937
												0.129436	0.441203	1.00081	1.67341	0.904889	3.0063	1.00081	0.129436	1.53668	1.08056	1.53668	1.02091	0.349337	3.11037	3.0063	0.409714	3.11037		1.37925	1.02091	1.23221	1.06531
												1.00081	3.11037	3.11037	0.129436	0.349337	1.00081	10.2922	1.67341	0.129436	3.0063	3.11037	0.409714	1.67341	10.2922	3.7137	1.08056	0.441203		2.61904	1.67341	2.66917	3.12641
												3.7137	1.67341	0.441203	1.53668	3.0063	0.129436	0.904889	3.7137	0.904889	0.409714	0.2845	10.2922	0.349337	0.2845	0.129436	10.2922	3.11037		2.42214	0.904889	2.76104	3.22003
												1.08056	10.2922	0.349337	2.75006	1.00081	0.904889	3.11037	10.2922	10.2922	0.2845	1.53668	0.904889	1.08056	0.360256	0.360256	0.129436	1.67341		2.72956	1.08056	2.3898	3.6995
												3.0063	0.409714	1.00081	1.53668	1.02091	3.0063	1.67341	3.7137	1.02091	0.441203	3.7137	1.02091	1.67341	0.409714	3.0063	1.02091	3.11037		1.8109	1.53668	1.98539	1.18018
												1.08056	0.441203	0.129436	3.0063	1.08056	0.2845	1.00081	0.904889	3.7137	0.349337	1.02091	3.7137	3.7137	3.7137	0.2845	10.2922	0.2845		2.05968	1.02091	3.36436	2.54692
												0.349337	3.0063	0.409714	1.08056	0.409714	1.53668	1.53668	3.11037	0.409714	3.11037	0.409714	0.441203	1.67341	1.02091	0.360256	0.441203	3.7137		1.35411	1.02091	1.2637	1.174
												0.409714	1.67341	1.00081	0.2845	3.7137	10.2922	3.0063	0.409714	1.67341	3.0063	0.409714	1.08056	1.67341	1.00081	0.409714	0.2845	0.409714		1.80815	1.00081	1.2637	2.434
												1.53668	1.02091	0.409714	3.11037	1.67341	3.0063	3.7137	0.441203	1.02091	0.360256	1.00081	3.7137	0.349337	0.360256	0.360256	3.7137	1.02091		1.5772	1.02091	2.59659	1.32199
												3.0063	0.441203	1.53668	10.2922	1.67341	0.129436	1.67341	0.360256	3.0063	0.129436	1.67341	1.67341	1.53668	0.360256	0.129436	2.75006	3.11037		1.96954	1.67341	2.3898	2.39434
												0.441203	3.0063	1.53668	0.2845	1.02091	0.904889	1.67341	1.00081	10.2922	3.0063	0.904889	0.409714	0.349337	0.409714	0.360256	1.08056	0.409714		1.59361	0.904889	1.12697	2.39626
												1.67341	3.11037	1.08056	1.67341	10.2922	0.409714	3.7137	1.00081	1.00081	3.7137	1.08056	1.02091	0.349337	3.0063	3.0063	0.441203	3.7137		2.36982	1.67341	2.10956	2.38546
												0.904889	10.2922	0.441203	1.02091	0.349337	1.53668	3.11037	10.2922	0.409714	3.0063	2.75006	0.129436	0.409714	0.441203	0.129436	1.08056	10.2922		2.74096	1.02091	2.59659	3.73006
												0.360256	0.2845	3.7137	1.02091	1.67341	1.02091	1.53668	1.53668	0.360256	1.53668	3.7137	0.129436	1.08056	3.7137	0.129436	2.75006	2.75006		1.60653	1.53668	2.3898	1.27806
												0.904889	0.2845	0.360256	0.360256	0.904889	1.53668	2.75006	1.02091	1.08056	0.409714	1.53668	3.11037	0.441203	0.904889	0.360256	0.360256	0.360256		0.981567	0.904889	0.720309	0.841862
												3.0063	3.0063	1.53668	3.0063	0.2845	0.2845	3.7137	3.11037	3.7137	0.904889	3.0063	0.360256	1.67341	0.441203	0.2845	0.2845	3.7137		1.90183	1.67341	2.64605	1.42173
												3.11037	0.904889	1.00081	1.67341	1.53668	1.08056	3.7137	1.08056	1.02091	1.67341	0.349337	2.75006	1.67341	0.441203	0.349337	3.0063	0.349337		1.51261	1.08056	0.768525	1.05155
												1.53668	3.7137	3.0063	3.0063	2.75006	0.360256	3.0063	0.129436	1.08056	0.441203	1.00081	0.129436	0.129436	0.441203	1.00081	0.2845	10.2922		1.90054	1.00081	2.64605	2.48966
												10.2922	1.67341	0.349337	0.129436	1.53668	1.67341	1.08056	0.409714	0.349337	0.349337	2.75006	2.75006	10.2922	2.75006	2.75006	10.2922	3.7137		3.12598	1.67341	2.34034	3.58286
												2.75006	0.904889	1.53668	0.441203	0.409714	0.349337	0.441203	0.904889	3.7137	0.409714	0.349337	0.360256	0.129436	0.360256	0.360256	1.08056	0.349337		0.873578	0.409714	0.544634	0.969695
												0.2845	1.00081	3.0063	1.02091	0.441203	0.360256	0.360256	3.11037	0.2845	1.53668	1.08056	1.08056	10.2922	1.00081	1.53668	1.02091	10.2922		2.21822	1.02091	1.09548	3.14924
												1.00081	1.53668	0.2845	0.360256	1.67341	0.409714	1.00081	1.02091	1.67341	3.7137	10.2922	3.11037	0.904889	3.7137	3.11037	1.00081	0.409714		2.07154	1.02091	2.20548	2.41458
												0.904889	0.441203	1.00081	0.904889	1.00081	1.53668	3.11037	1.02091	0.441203	0.349337	1.53668	1.53668	1.53668	0.2845	0.129436	0.904889	0.904889		1.03205	0.904889	1.09548	0.704567
												0.904889	3.0063	10.2922	2.75006	1.67341	1.67341	10.2922	1.02091	0.904889	1.08056	0.904889	1.08056	1.67341	1.08056	1.53668	0.904889	1.08056		2.46237	1.08056	0.652502	3.01178
												0.904889	0.129436	0.2845	1.08056	0.360256	1.02091	0.2845	1.02091	1.53668	0.904889	0.904889	3.7137	0.129436	0.409714	10.2922	0.349337	0.360256		1.39336	0.904889	0.671576	2.4435
												3.7137	0.349337	2.75006	1.08056	1.00081	0.904889	1.02091	0.409714	1.00081	3.7137	0.349337	0.349337	3.7137	2.75006	0.904889	3.0063	3.0063		1.76614	1.02091	2.10141	1.3213
												1.00081	0.129436	1.00081	1.67341	1.08056	0.129436	1.00081	1.08056	0.129436	1.02091	1.53668	1.53668	1.53668	2.75006	0.360256	1.08056	0.441203		1.02872	1.02091	1.09548	0.679215
												1.02091	3.0063	0.2845	1.02091	1.53668	1.00081	3.0063	0.2845	0.360256	1.08056	0.349337	2.75006	3.11037	0.349337	3.0063	1.67341	2.75006		1.56415	1.08056	2.3898	1.12564
												3.11037	3.7137	0.129436	1.00081	2.75006	0.2845	1.00081	1.02091	1.02091	0.349337	0.360256	1.53668	3.11037	1.08056	2.75006	10.2922	0.904889		2.02446	1.02091	1.84517	2.41488
												1.67341	1.67341	0.349337	0.129436	1.67341	1.00081	0.904889	0.129436	3.7137	1.08056	1.67341	1.00081	0.409714	3.11037	0.360256	0.129436	0.360256		1.13957	1.00081	1.31316	1.03622
												1.08056	0.441203	3.7137	1.02091	2.75006	0.409714	0.129436	0.129436	1.53668	0.349337	1.02091	0.360256	2.75006	0.409714	0.2845	0.360256	1.02091		1.04516	0.441203	0.720309	1.06153
												0.360256	1.08056	3.0063	3.0063	0.129436	1.67341	0.904889	10.2922	1.53668	0.441203	0.904889	3.0063	0.129436	0.129436	1.08056	0.360256	1.53668		1.73993	1.08056	1.31316	2.41839
												0.441203	3.7137	0.441203	0.441203	0.349337	0.349337	10.2922	0.409714	0.441203	1.08056	1.02091	3.0063	2.75006	3.11037	0.904889	0.409714	0.129436		1.72302	0.441203	2.34034	2.49912
												0.360256	2.75006	3.11037	0.349337	0.360256	0.349337	0.2845	1.08056	0.904889	2.75006	0.2845	0.349337	1.53668	0.2845	0.441203	2.75006	3.11037		1.2386	0.441203	2.40072	1.15563
												1.02091	0.129436	0.904889	0.441203	0.360256	0.360256	0.349337	1.02091	0.349337	10.2922	0.904889	3.11037	0.129436	1.53668	1.08056	0.441203	1.02091		1.37957	0.904889	0.660657	2.40401
												0.129436	1.00081	1.00081	0.441203	3.7137	3.0063	0.409714	0.409714	1.08056	0.349337	3.11037	1.02091	1.53668	3.7137	0.441203	0.441203	0.904889		1.33591	1.00081	1.09548	1.23511
												0.2845	0.349337	1.53668	1.53668	3.7137	0.349337	0.349337	1.53668	10.2922	3.11037	0.129436	1.08056	0.360256	0.904889	0.129436	1.02091	3.0063		1.74651	1.02091	1.18735	2.46603
												2.75006	0.129436	0.360256	0.360256	0.360256	0.360256	0.441203	10.2922	1.08056	0.2845	3.11037	0.441203	2.75006	1.02091	1.53668	0.904889	1.67341		1.63862	0.904889	1.31316	2.42744
												0.129436	1.67341	1.02091	1.67341	10.2922	1.67341	1.00081	0.904889	0.441203	1.02091	0.360256	1.02091	3.7137	0.129436	0.129436	2.75006	1.08056		1.70676	1.02091	1.23221	2.4064
												0.2845	0.441203	0.349337	0.349337	3.7137	1.67341	0.360256	0.129436	1.00081	1.00081	1.02091	2.75006	0.409714	0.360256	3.7137	2.75006	0.409714		1.21866	0.441203	1.31316	1.2359
												3.0063	3.7137	0.441203	0.360256	0.349337	2.75006	0.2845	10.2922	0.441203	1.53668	1.08056	3.11037	3.0063	0.129436	1.53668	3.0063	2.75006		2.22324	1.53668	2.5651	2.42687
												1.08056	0.2845	3.0063	0.409714	0.129436	0.360256	1.67341	1.53668	1.08056	0.129436	1.67341	1.02091	0.441203	0.360256	0.904889	3.11037	1.67341		1.11031	1.02091	1.31316	0.916854
												3.11037	1.00081	1.53668	0.441203	10.2922	1.53668	0.441203	3.0063	10.2922	3.11037	3.7137	1.67341	1.08056	3.7137	0.441203	0.360256	0.2845		2.70796	1.53668	2.66917	3.09892
												0.409714	0.904889	0.904889	0.904889	0.904889	3.7137	0.129436	1.00081	1.00081	1.08056	1.00081	0.904889	2.75006	2.75006	0.360256	0.409714	1.00081		1.18419	0.904889	0.0959176	0.962697
												0.360256	0.409714	1.67341	1.08056	0.2845	3.11037	0.409714	0.904889	3.11037	1.67341	1.08056	0.2845	1.08056	0.904889	0.2845	3.11037	1.02091		1.22256	1.02091	1.2637	1.0033
												1.00081	1.67341	1.53668	1.53668	3.7137	0.441203	0.349337	2.75006	3.7137	2.75006	3.7137	1.02091	0.904889	3.7137	1.02091	1.08056	1.02091		1.87889	1.53668	1.72914	1.23066
												0.441203	1.53668	10.2922	3.11037	0.904889	0.904889	0.441203	0.904889	0.360256	1.08056	1.67341	0.129436	1.53668	1.53668	1.67341	0.360256	10.2922		2.18701	1.08056	1.23221	3.13444
												0.441203	0.409714	0.129436	10.2922	1.00081	3.0063	1.53668	0.129436	0.349337	0.129436	0.904889	1.53668	1.02091	10.2922	1.53668	1.02091	1.67341		2.08295	1.02091	1.12697	3.17669
												3.11037	10.2922	2.75006	0.360256	0.129436	0.2845	1.02091	1.53668	0.904889	10.2922	10.2922	0.904889	1.08056	0.349337	2.75006	3.11037	1.08056		2.95585	1.08056	2.20548	3.63539
												1.67341	1.67341	3.11037	3.7137	0.441203	3.11037	0.129436	1.53668	2.75006	1.67341	10.2922	2.75006	10.2922	1.67341	3.0063	3.0063	0.409714		3.01425	2.75006	1.43696	2.93348
												0.409714	1.53668	0.2845	0.441203	0.409714	0.360256	1.00081	1.67341	3.0063	0.129436	1.53668	10.2922	0.441203	10.2922	0.349337	3.11037	3.7137		2.29339	1.00081	2.59659	3.20689
												1.67341	1.53668	0.904889	1.08056	1.08056	0.360256	0.349337	10.2922	0.349337	0.2845	2.75006	0.360256	0.441203	2.75006	1.00081	0.2845	3.11037		1.68288	1.00081	1.31316	2.40781
												0.2845	1.08056	0.349337	1.53668	0.2845	3.0063	0.904889	10.2922	3.11037	3.11037	1.00081	10.2922	2.75006	1.08056	1.02091	3.0063	0.360256		2.5571	1.08056	2.10141	3.09898
												2.75006	0.129436	1.02091	0.2845	1.02091	0.904889	0.2845	3.11037	0.129436	3.11037	10.2922	0.349337	2.75006	0.2845	2.75006	3.7137	2.75006		2.09619	1.02091	2.46556	2.47391
												1.08056	0.409714	1.53668	1.67341	0.409714	0.904889	1.02091	1.02091	1.00081	1.67341	0.904889	2.75006	0.441203	0.129436	3.11037	10.2922	2.75006		1.82995	1.02091	0.768525	2.34789
												0.2845	0.441203	0.349337	0.2845	1.53668	10.2922	3.7137	1.00081	0.409714	1.00081	0.129436	1.02091	3.11037	0.360256	0.360256	0.409714	0.904889		1.50643	0.441203	0.660657	2.47655
												3.0063	0.360256	0.2845	1.53668	1.53668	0.904889	3.11037	0.360256	0.349337	3.11037	1.08056	3.11037	3.11037	10.2922	1.53668	0.904889	0.409714		2.05908	1.53668	2.70066	2.39931
												0.441203	0.129436	0.2845	0.904889	1.02091	0.129436	0.441203	2.75006	3.0063	3.11037	1.53668	1.00081	1.02091	10.2922	3.0063	3.0063	0.409714		1.91125	1.02091	2.5651	2.43822
												1.08056	0.2845	1.67341	0.2845	2.75006	0.441203	10.2922	1.53668	0.349337	0.360256	1.67341	0.129436	0.409714	3.7137	2.75006	0.441203	0.409714		1.68117	0.441203	1.31316	2.46327
												1.02091	2.75006	0.409714	0.904889	3.11037	0.409714	2.75006	3.11037	10.2922	0.2845	0.349337	10.2922	1.08056	3.7137	3.0063	3.11037	3.11037		2.92386	2.75006	2.20548	3.02847
												0.2845	3.0063	3.7137	0.129436	1.53668	3.7137	0.360256	1.67341	2.75006	0.904889	0.360256	0.349337	1.02091	0.349337	1.53668	10.2922	2.75006		2.04304	1.53668	2.3898	2.45844
												0.349337	3.7137	1.02091	0.409714	1.67341	0.441203	3.11037	1.00081	1.53668	3.0063	0.129436	0.904889	2.75006	0.409714	3.11037	3.11037	3.7137		1.7877	1.53668	2.66917	1.31269
												0.349337	0.349337	0.904889	1.02091	0.349337	3.0063	0.129436	2.75006	3.11037	3.7137	3.0063	0.904889	0.904889	0.441203	3.0063	1.53668	3.0063		1.6759	1.02091	2.5651	1.27159
												3.7137	1.67341	3.0063	0.360256	0.441203	1.02091	1.53668	1.53668	0.409714	1.67341	0.441203	0.2845	0.360256	0.2845	0.360256	1.67341	0.129436		1.11211	0.441203	1.31316	1.03366
												0.349337	0.360256	0.409714	0.904889	0.409714	2.75006	0.904889	0.409714	0.409714	0.129436	0.904889	1.53668	3.7137	1.00081	3.11037	0.2845	0.409714		1.05873	0.409714	0.591093	1.0892
												0.441203	1.53668	0.441203	0.409714	3.11037	1.67341	3.0063	0.2845	0.409714	0.129436	0.129436	1.53668	0.349337	1.02091	1.67341	3.7137	3.11037		1.35155	1.02091	1.2637	1.21067
												0.360256	3.11037	10.2922	0.409714	10.2922	1.00081	1.67341	0.360256	0.2845	1.53668	3.11037	0.441203	3.7137	1.08056	1.00081	3.11037	0.349337		2.47804	1.08056	2.70066	3.15672
												0.409714	2.75006	0.904889	1.67341	1.53668	2.75006	1.00081	1.08056	3.7137	1.02091	3.7137	10.2922	3.11037	2.75006	1.67341	0.409714	3.0063		2.45862	1.67341	1.98539	2.29781
												3.11037	1.08056	3.7137	0.409714	3.11037	1.67341	10.2922	1.53668	0.360256	10.2922	1.08056	3.0063	3.7137	0.349337	0.360256	0.2845	0.904889		2.66347	1.53668	2.70066	3.12425
												1.67341	2.75006	3.0063	0.409714	3.0063	0.441203	1.00081	0.441203	2.75006	1.00081	1.08056	0.349337	0.2845	3.0063	2.75006	0.129436	0.409714		1.44058	1.00081	2.34034	1.15755
												0.129436	10.2922	3.7137	3.11037	0.409714	0.2845	1.02091	1.53668	3.0063	3.0063	2.75006	3.0063	1.67341	0.2845	0.349337	3.11037	3.7137		2.43516	2.75006	2.70066	2.41608
												2.75006	3.7137	10.2922	1.02091	1.00081	0.129436	3.11037	0.349337	1.67341	3.7137	0.409714	10.2922	1.53668	0.441203	1.53668	3.11037	3.7137		2.87026	1.67341	2.71289	3.06349
												0.360256	1.67341	10.2922	0.904889	10.2922	0.349337	3.0063	10.2922	3.7137	0.441203	0.2845	0.129436	3.0063	3.7137	2.75006	3.11037	1.67341		3.29373	2.75006	3.27249	3.56387
												10.2922	0.129436	10.2922	3.7137	1.53668	1.67341	0.904889	3.0063	1.67341	0.360256	2.75006	0.360256	0.441203	0.129436	0.360256	0.2845	0.360256		2.25108	0.904889	2.3898	3.21825
												1.00081	0.360256	0.441203	0.441203	1.67341	1.00081	0.409714	1.53668	1.08056	0.409714	1.02091	0.904889	0.441203	0.360256	10.2922	2.75006	0.2845		1.43579	0.904889	0.67085	2.37039
												0.349337	3.7137	1.02091	3.11037	3.7137	0.349337	0.349337	3.7137	0.360256	0.409714	0.349337	3.7137	3.7137	0.441203	1.00081	0.441203	3.0063		1.75039	1.00081	3.35344	1.55731
												3.11037	1.02091	0.441203	0.904889	0.349337	3.7137	0.409714	0.409714	10.2922	1.08056	0.129436	0.904889	3.7137	1.02091	1.00081	0.904889	3.0063		1.90668	1.00081	2.5651	2.47237
												0.2845	0.2845	0.441203	2.75006	0.129436	0.904889	0.2845	1.02091	0.349337	0.360256	3.11037	1.67341	0.129436	2.75006	0.441203	1.00081	3.0063		1.11301	0.441203	1.38891	1.09997
												0.904889	0.904889	3.7137	3.11037	0.441203	0.129436	1.02091	0.2845	3.11037	1.53668	0.409714	1.08056	0.2845	3.7137	0.409714	1.08056	10.2922		1.90752	1.02091	2.70066	2.48859
												10.2922	3.7137	0.349337	10.2922	1.00081	1.53668	1.53668	10.2922	1.02091	0.349337	3.7137	0.2845	0.360256	10.2922	0.409714	2.75006	3.11037		3.60616	1.53668	3.30398	3.99101
												1.00081	0.129436	10.2922	3.11037	1.67341	0.409714	10.2922	1.08056	0.441203	3.7137	0.349337	2.75006	0.409714	1.00081	1.53668	3.11037	1.53668		2.51984	1.53668	2.66917	3.12231
												10.2922	0.2845	0.129436	0.2845	10.2922	1.08056	1.67341	0.349337	1.08056	3.11037	3.7137	0.904889	0.441203	0.409714	3.11037	3.11037	1.67341		2.4671	1.08056	2.70066	3.16838
												0.441203	0.904889	10.2922	0.129436	1.02091	1.00081	1.67341	2.75006	0.904889	10.2922	0.360256	1.08056	0.2845	0.441203	0.409714	3.0063	1.00081		2.11725	1.00081	1.23221	3.17891
												3.0063	0.129436	10.2922	0.904889	3.11037	3.0063	2.75006	2.75006	0.349337	1.67341	0.409714	0.441203	3.7137	0.441203	1.53668	0.904889	2.75006		2.24528	1.67341	2.5651	2.39729
												3.11037	0.360256	0.360256	1.02091	0.409714	3.11037	3.0063	0.360256	0.409714	1.02091	1.02091	0.2845	1.53668	1.02091	3.0063	3.11037	1.08056		1.42525	1.02091	2.59659	1.14756
												1.02091	1.02091	1.67341	0.904889	1.67341	10.2922	1.53668	0.129436	0.2845	1.53668	3.0063	3.0063	0.441203	0.129436	1.53668	0.409714	0.349337		1.70306	1.02091	1.2637	2.38334
												1.00081	0.349337	10.2922	1.00081	3.7137	10.2922	1.00081	0.349337	0.409714	1.00081	0.409714	1.02091	1.08056	0.904889	3.0063	2.75006	1.53668		2.35993	1.00081	1.84517	3.13796
												0.441203	1.00081	1.00081	0.360256	2.75006	1.00081	1.67341	3.7137	0.349337	0.349337	1.00081	0.349337	2.75006	1.53668	0.904889	0.409714	3.0063		1.32927	1.00081	1.2637	1.08289
												1.67341	1.00081	0.441203	2.75006	3.0063	0.360256	1.53668	1.00081	0.129436	0.129436	0.129436	0.360256	0.2845	1.00081	1.67341	1.53668	0.2845		1.01753	1.00081	1.25218	0.901183
												3.11037	10.2922	0.349337	0.409714	0.129436	1.02091	3.0063	1.67341	1.02091	1.67341	0.349337	1.53668	1.53668	0.349337	0.349337	1.00081	2.75006		1.79754	1.02091	1.32408	2.38952
												2.75006	3.0063	1.08056	1.53668	1.02091	0.904889	0.409714	0.904889	0.2845	0.2845	0.904889	3.0063	1.53668	0.129436	1.00081	10.2922	2.75006		1.87079	1.02091	1.84517	2.37658
												0.441203	1.02091	0.360256	0.409714	2.75006	0.129436	0.360256	3.0063	3.0063	0.349337	0.409714	0.441203	10.2922	0.129436	3.0063	1.53668	1.00081		1.6853	0.441203	2.3898	2.47319
												0.904889	3.0063	1.02091	3.7137	3.0063	0.2845	3.0063	1.08056	1.67341	0.129436	0.349337	1.02091	0.409714	1.02091	1.53668	10.2922	0.360256		1.93037	1.02091	2.59659	2.42743
												1.08056	0.409714	1.00081	0.349337	0.409714	0.904889	0.409714	0.360256	1.08056	0.441203	1.08056	0.2845	1.02091	1.02091	0.349337	3.11037	0.2845		0.799874	0.441203	0.660657	0.681893
												0.441203	2.75006	10.2922	10.2922	0.441203	0.441203	0.2845	1.67341	3.0063	3.0063	0.360256	3.0063	1.67341	2.75006	1.02091	1.02091	0.409714		2.52177	1.67341	2.5651	3.10882
												3.7137	3.11037	0.349337	1.08056	1.00081	0.409714	0.360256	0.360256	10.2922	10.2922	0.2845	1.67341	0.360256	3.11037	0.409714	0.904889	1.53668		2.30878	1.00081	2.75012	3.19627
												0.409714	1.02091	1.67341	1.53668	1.08056	1.02091	0.441203	3.0063	1.67341	0.360256	0.349337	1.08056	10.2922	3.0063	1.53668	0.129436	0.360256		1.7046	1.08056	1.2637	2.37319
												0.2845	0.129436	2.75006	1.02091	1.08056	0.409714	10.2922	1.53668	3.0063	1.53668	3.0063	2.75006	3.11037	3.7137	3.0063	3.11037	2.75006		2.55848	2.75006	1.92574	2.30204
												2.75006	0.441203	1.67341	10.2922	3.11037	3.11037	1.00081	0.409714	1.00081	3.0063	0.904889	1.67341	1.53668	1.53668	0.349337	0.360256	2.75006		2.11215	1.53668	1.84517	2.33668
												0.409714	1.67341	0.349337	3.0063	0.409714	3.7137	1.02091	1.53668	1.02091	1.00081	10.2922	1.00081	0.441203	0.2845	3.0063	1.08056	0.409714		1.80334	1.02091	1.2637	2.42165
												1.08056	0.360256	0.349337	1.02091	0.360256	1.00081	3.0063	0.360256	3.11037	1.67341	0.441203	10.2922	1.02091	3.7137	2.75006	1.00081	1.67341		1.95381	1.02091	2.30885	2.40653
												0.360256	0.349337	3.11037	0.904889	2.75006	10.2922	0.360256	1.02091	1.08056	0.2845	0.904889	1.67341	3.11037	2.75006	3.7137	3.11037	1.00081		2.16335	1.08056	2.20548	2.40338
												1.00081	10.2922	3.7137	0.904889	0.349337	1.67341	0.904889	0.441203	10.2922	1.08056	1.08056	3.0063	0.360256	3.7137	3.0063	10.2922	1.53668		3.15583	1.53668	2.80881	3.57701
												0.349337	1.08056	0.2845	3.0063	0.360256	0.349337	0.360256	3.11037	0.904889	1.67341	0.129436	3.0063	1.08056	1.00081	3.11037	0.360256	10.2922		1.79171	1.00081	2.64605	2.45543
												0.349337	0.129436	10.2922	2.75006	0.129436	0.360256	1.08056	0.2845	1.67341	10.2922	0.441203	1.08056	0.409714	1.08056	0.2845	10.2922	3.0063		2.58449	1.08056	2.40072	3.77448
												1.08056	0.904889	0.409714	0.360256	1.53668	0.2845	0.441203	2.75006	10.2922	1.67341	3.11037	3.0063	3.7137	10.2922	0.904889	0.349337	1.67341		2.51668	1.53668	2.5651	3.11964
												10.2922	0.2845	3.7137	0.409714	1.00081	0.904889	0.349337	0.349337	0.904889	0.409714	3.11037	0.360256	3.11037	0.129436	1.67341	3.11037	3.11037		1.95433	0.904889	2.75012	2.49668
												0.349337	0.349337	0.904889	1.08056	0.129436	0.360256	1.02091	1.00081	0.349337	1.00081	0.409714	3.11037	10.2922	3.0063	1.08056	1.00081	0.409714		1.5209	1.00081	0.720309	2.41567
												1.08056	0.904889	1.08056	1.53668	3.11037	3.11037	2.75006	2.75006	0.129436	1.53668	3.11037	1.67341	0.441203	3.11037	1.08056	1.00081	3.7137		1.88942	1.53668	2.02981	1.1176
												0.2845	1.02091	3.0063	0.904889	10.2922	1.67341	0.129436	1.67341	0.349337	0.904889	3.11037	1.08056	0.349337	0.2845	1.67341	0.349337	1.02091		1.65339	1.02091	1.32408	2.39796
												0.349337	0.129436	3.0063	0.409714	0.409714	0.2845	0.129436	3.0063	1.53668	3.11037	0.129436	1.08056	0.129436	0.409714	0.409714	0.129436	0.360256		0.883551	0.409714	0.951128	1.09247
												3.0063	10.2922	0.349337	1.02091	0.2845	0.2845	0.360256	1.08056	1.53668	3.7137	0.409714	1.08056	0.409714	0.2845	0.441203	2.75006	3.7137		1.82461	1.02091	2.3898	2.5035
												0.360256	1.00081	2.75006	2.75006	0.360256	1.02091	3.7137	2.75006	3.0063	3.7137	0.129436	1.00081	3.0063	1.67341	0.409714	3.7137	10.2922		2.4501	2.75006	2.0055	2.40191
												3.0063	10.2922	3.11037	10.2922	1.08056	3.0063	1.08056	1.00081	2.75006	0.360256	0.349337	10.2922	1.67341	0.441203	0.129436	1.00081	1.02091		2.99334	1.08056	2.0055	3.61785
												0.441203	2.75006	10.2922	3.7137	0.441203	1.53668	3.0063	3.0063	0.904889	1.00081	1.53668	0.349337	0.360256	3.7137	0.2845	0.360256	10.2922		2.58766	1.53668	2.5651	3.14884
												10.2922	0.2845	0.2845	1.67341	0.441203	0.360256	3.7137	0.2845	10.2922	0.2845	1.00081	1.08056	0.2845	0.2845	0.349337	1.08056	0.441203		1.90779	0.441203	0.796064	3.26955
												0.441203	10.2922	3.11037	0.441203	0.2845	1.08056	1.53668	10.2922	0.360256	3.0063	0.409714	3.11037	1.02091	3.0063	0.2845	0.2845	1.02091		2.35192	1.02091	2.59659	3.17991
												1.67341	1.08056	0.2845	0.904889	0.360256	10.2922	3.7137	1.02091	1.67341	1.00081	3.7137	3.11037	0.349337	3.0063	10.2922	0.129436	1.02091		2.56629	1.08056	2.20548	3.13465
												1.08056	3.11037	0.2845	1.00081	0.129436	1.67341	0.441203	3.0063	3.0063	10.2922	1.08056	3.11037	0.904889	1.53668	0.349337	0.360256	10.2922		2.45055	1.08056	2.5651	3.13304
												0.129436	0.360256	3.11037	0.129436	3.11037	10.2922	0.441203	0.904889	0.2845	3.0063	0.129436	1.02091	10.2922	1.53668	0.409714	1.02091	0.904889		2.18139	0.904889	2.64605	3.22158
												0.441203	1.67341	0.2845	0.904889	1.08056	2.75006	1.00081	2.75006	1.67341	1.53668	0.360256	1.00081	10.2922	10.2922	3.0063	0.2845	3.11037		2.4966	1.53668	1.84517	3.08396
												0.2845	1.53668	3.0063	0.2845	0.409714	1.02091	2.75006	2.75006	0.441203	1.00081	3.0063	3.0063	1.53668	0.441203	10.2922	1.08056	3.0063		2.10907	1.53668	2.5651	2.37487
												1.53668	0.129436	0.129436	0.441203	0.349337	3.7137	0.129436	1.02091	1.67341	3.7137	0.2845	0.409714	0.904889	0.360256	0.2845	3.11037	0.360256		1.09128	0.409714	1.25218	1.24979
												0.904889	3.7137	1.02091	1.67341	1.00081	0.360256	1.67341	0.904889	10.2922	2.75006	10.2922	3.11037	0.904889	1.53668	1.00081	0.904889	0.409714		2.4973	1.02091	1.84517	3.07659
												0.904889	3.0063	0.2845	0.349337	10.2922	3.0063	0.129436	2.75006	3.0063	1.08056	0.904889	10.2922	1.00081	0.904889	1.00081	2.75006	0.349337		2.47134	1.00081	2.10141	3.12488
												0.2845	3.7137	10.2922	3.7137	1.67341	1.08056	0.904889	0.2845	0.129436	1.67341	0.2845	1.02091	0.129436	1.67341	1.67341	1.02091	0.2845		1.75514	1.02091	1.38891	2.45933
												3.11037	0.904889	3.0063	3.11037	0.904889	2.75006	0.349337	0.904889	1.00081	0.349337	0.441203	10.2922	0.360256	1.02091	0.409714	0.441203	3.11037		1.90983	0.904889	2.5651	2.43641
												2.75006	3.0063	0.904889	10.2922	10.2922	1.08056	10.2922	1.67341	0.360256	1.08056	0.904889	1.53668	0.129436	0.441203	10.2922	0.360256	1.02091		3.31871	1.08056	2.10141	4.05993
												1.08056	1.00081	0.360256	0.904889	3.11037	3.11037	1.53668	1.53668	1.08056	3.7137	1.08056	0.904889	0.129436	1.02091	1.02091	1.00081	0.2845		1.3457	1.02091	0.631794	1.01653
												0.2845	3.7137	1.53668	1.53668	2.75006	1.53668	1.00081	0.409714	0.360256	1.00081	3.7137	1.00081	10.2922	0.360256	1.02091	2.75006	3.0063		2.13377	1.53668	1.74925	2.3968
												3.11037	3.0063	0.904889	1.02091	2.75006	1.53668	1.02091	0.904889	0.129436	0.904889	3.7137	0.904889	0.129436	3.0063	0.360256	0.904889	3.7137		1.64838	1.02091	2.10141	1.26015
												0.409714	3.11037	0.129436	3.0063	2.75006	1.08056	1.67341	1.08056	0.441203	2.75006	10.2922	0.2845	0.129436	2.75006	1.53668	0.2845	0.904889		1.91847	1.08056	2.34034	2.41912
												0.360256	1.02091	0.2845	0.904889	0.2845	0.409714	1.67341	1.08056	0.129436	1.00081	0.349337	3.11037	3.7137	10.2922	3.7137	0.904889	1.08056		1.78316	1.00081	1.31316	2.48178
												1.00081	1.02091	1.00081	0.2845	0.349337	0.441203	1.53668	0.904889	0.360256	0.129436	2.75006	3.0063	1.53668	3.0063	0.2845	3.0063	3.0063		1.38972	1.00081	2.3898	1.12066
												10.2922	0.441203	0.904889	1.08056	3.0063	0.441203	0.129436	0.409714	10.2922	1.08056	1.53668	0.2845	3.11037	1.67341	0.349337	1.00081	0.2845		2.13634	1.00081	1.2637	3.19333
												0.441203	0.129436	0.2845	2.75006	0.129436	0.904889	1.02091	10.2922	1.53668	1.02091	3.7137	1.08056	0.409714	1.67341	1.02091	3.11037	2.75006		1.89817	1.02091	2.30885	2.4241
												0.360256	2.75006	1.67341	1.67341	0.904889	3.7137	0.360256	1.53668	3.0063	1.67341	0.349337	1.67341	0.441203	0.349337	0.441203	3.11037	3.11037		1.59574	1.67341	2.30885	1.1653
												0.904889	1.53668	1.02091	1.02091	3.11037	0.2845	3.7137	1.53668	0.349337	2.75006	10.2922	10.2922	0.129436	0.2845	1.08056	1.53668	0.904889		2.39697	1.08056	1.84517	3.13736
												0.2845	3.0063	1.53668	1.00081	0.2845	0.441203	3.11037	10.2922	0.360256	10.2922	0.349337	1.00081	10.2922	1.67341	1.02091	10.2922	2.75006		3.41105	1.53668	2.66917	4.03892
												0.360256	1.00081	1.53668	1.02091	0.441203	0.360256	1.08056	1.02091	0.349337	0.360256	3.0063	0.409714	1.00081	2.75006	0.409714	0.904889	0.360256		0.963113	0.904889	0.660657	0.80773
												0.360256	3.7137	0.349337	0.360256	3.0063	1.02091	0.904889	1.67341	0.2845	1.08056	1.53668	2.75006	3.7137	0.129436	1.53668	1.00081	0.2845		1.39447	1.02091	1.31316	1.2052
												1.53668	3.0063	10.2922	0.904889	0.360256	0.441203	3.11037	3.11037	0.129436	1.00081	3.7137	3.0063	0.360256	1.53668	3.7137	10.2922	1.08056		2.79976	1.53668	2.20548	3.08008
												1.67341	0.441203	1.08056	1.02091	3.7137	0.2845	3.0063	0.409714	3.0063	10.2922	10.2922	0.904889	3.11037	3.0063	1.53668	0.409714	0.904889		2.65258	1.53668	2.10141	3.0867
												0.360256	0.409714	1.02091	0.441203	3.0063	0.129436	1.08056	0.409714	0.409714	1.53668	1.00081	2.75006	1.67341	0.409714	1.00081	1.08056	0.360256		1.00471	1.00081	0.67085	0.833852
												3.7137	1.53668	0.441203	0.904889	3.7137	0.2845	3.0063	1.08056	0.360256	1.53668	1.67341	0.904889	1.02091	1.67341	0.409714	3.7137	1.67341		1.62635	1.53668	0.768525	1.19874
												10.2922	1.08056	0.129436	0.409714	1.67341	3.0063	1.00081	1.08056	1.53668	2.75006	10.2922	3.7137	1.02091	0.904889	3.0063	1.67341	0.129436		2.57062	1.53668	2.0055	3.08536
												1.08056	0.904889	0.360256	1.00081	0.441203	10.2922	3.11037	0.360256	0.360256	0.409714	1.02091	0.2845	0.441203	0.2845	0.129436	0.360256	1.02091		1.28601	0.441203	0.660657	2.42146
												1.67341	0.409714	0.2845	0.360256	0.360256	2.75006	0.904889	0.129436	0.904889	3.7137	1.02091	1.53668	1.00081	10.2922	10.2922	1.00081	1.08056		2.21854	1.00081	1.2637	3.1729
												0.2845	3.0063	1.53668	1.02091	1.02091	2.75006	10.2922	10.2922	0.349337	0.349337	0.409714	1.02091	2.75006	10.2922	0.441203	3.11037	0.349337		2.8986	1.02091	2.59659	3.66649
												3.11037	10.2922	0.360256	1.08056	0.129436	3.11037	0.349337	3.11037	2.75006	10.2922	1.67341	0.441203	0.349337	1.53668	0.129436	0.349337	0.349337		2.31846	1.08056	2.76104	3.2039
												0.129436	1.53668	10.2922	1.02091	3.0063	0.360256	1.02091	0.360256	0.904889	2.75006	0.441203	0.441203	1.08056	1.00081	1.67341	3.0063	1.02091		1.76743	1.02091	1.23221	2.37704
												1.02091	0.349337	1.53668	1.53668	0.441203	0.349337	1.02091	1.67341	3.7137	0.904889	0.409714	3.7137	0.2845	2.75006	0.360256	0.441203	3.0063		1.38311	1.02091	1.2637	1.2016
												1.00081	0.360256	2.75006	0.360256	3.7137	1.08056	3.11037	10.2922	1.00081	1.00081	0.409714	0.409714	0.2845	1.53668	0.349337	10.2922	3.7137		2.45092	1.00081	2.70066	3.18091
												3.7137	0.409714	0.2845	0.441203	10.2922	1.53668	0.2845	1.02091	3.11037	1.02091	3.0063	1.00081	0.904889	2.75006	1.02091	10.2922	0.360256		2.43824	1.02091	2.5651	3.15061
												0.409714	0.2845	1.53668	0.360256	3.11037	1.00081	1.67341	2.75006	0.360256	3.0063	0.360256	0.129436	0.129436	3.11037	0.360256	10.2922	0.360256		1.71968	0.409714	2.3898	2.48368
												0.409714	3.7137	0.409714	1.08056	0.129436	0.441203	1.67341	1.53668	1.53668	0.441203	0.349337	0.129436	3.0063	0.129436	1.08056	0.904889	3.0063		1.17521	0.904889	1.12697	1.11699
												1.00081	3.0063	0.360256	1.08056	1.00081	3.7137	0.129436	2.75006	1.00081	0.441203	3.7137	1.53668	1.53668	1.02091	0.441203	1.67341	0.349337		1.45623	1.02091	1.23221	1.15999
												2.75006	0.904889	3.7137	0.904889	0.349337	0.129436	3.0063	0.409714	0.360256	0.349337	10.2922	0.441203	0.129436	1.67341	1.08056	1.53668	3.0063		1.82575	0.904889	2.3898	2.46765
												0.360256	0.904889	3.0063	2.75006	10.2922	1.67341	3.0063	3.7137	1.08056	3.7137	3.11037	1.67341	0.349337	1.02091	1.00081	2.75006	1.53668		2.46723	1.67341	1.98539	2.3069
												10.2922	1.53668	3.11037	0.2845	1.02091	1.67341	2.75006	0.129436	2.75006	0.360256	0.129436	1.53668	2.75006	0.904889	3.7137	0.360256	0.349337		1.97954	1.53668	2.3898	2.44115
												3.7137	3.11037	1.08056	0.441203	0.441203	1.08056	1.08056	1.00081	0.360256	1.67341	0.129436	3.0063	0.129436	0.904889	0.129436	0.129436	3.11037		1.266	1.00081	1.31316	1.21556
												0.2845	3.0063	0.360256	3.7137	1.08056	0.2845	0.349337	1.08056	1.00081	1.53668	0.349337	3.11037	0.2845	0.129436	3.0063	0.904889	2.75006		1.36659	1.00081	2.40072	1.23759
												1.08056	3.7137	0.409714	1.53668	1.08056	3.11037	1.53668	3.7137	1.53668	0.441203	1.08056	0.349337	1.08056	0.129436	3.11037	1.53668	1.02091		1.55693	1.08056	0.515771	1.15605
												0.409714	1.00081	3.11037	1.53668	0.129436	1.08056	1.08056	3.11037	1.00081	0.2845	1.08056	1.67341	0.129436	1.08056	0.2845	1.02091	1.00081		1.11847	1.02091	0.67085	0.877665
												0.349337	2.75006	0.409714	0.129436	3.0063	1.53668	1.08056	0.409714	0.2845	1.67341	0.409714	3.0063	1.08056	1.00081	10.2922	3.11037	1.08056		1.85942	1.08056	2.34034	2.40903
												3.11037	2.75006	1.02091	1.67341	2.75006	1.08056	1.53668	0.360256	0.360256	0.904889	1.00081	1.00081	0.409714	2.75006	3.0063	0.360256	0.129436		1.42381	1.02091	2.34034	1.05194
												0.360256	3.11037	1.53668	3.7137	3.11037	3.0063	1.08056	1.00081	0.360256	3.11037	1.00081	1.08056	3.0063	10.2922	3.11037	1.53668	3.7137		2.5959	3.0063	2.02981	2.30554
												1.53668	1.67341	3.11037	0.904889	10.2922	1.53668	3.0063	3.7137	0.349337	2.75006	1.53668	1.02091	3.11037	1.67341	0.360256	1.08056	1.08056		2.27861	1.53668	1.92574	2.29861
												1.02091	0.2845	2.75006	3.11037	1.67341	0.360256	3.7137	2.75006	0.2845	1.02091	1.00081	3.11037	0.360256	1.67341	0.129436	1.02091	0.360256		1.44848	1.02091	2.3898	1.19623
												3.0063	0.904889	0.349337	0.129436	0.2845	3.11037	0.2845	1.08056	10.2922	0.409714	0.349337	3.7137	1.08056	0.349337	1.08056	0.904889	0.349337		1.62821	0.904889	0.731228	2.49173
												0.409714	3.0063	3.0063	3.11037	1.67341	3.11037	0.129436	3.7137	3.7137	2.75006	2.75006	3.7137	3.7137	1.53668	3.7137	3.0063	0.349337		2.55334	3.0063	2.04028	1.25453
												0.409714	3.0063	0.904889	1.00081	2.75006	0.409714	1.02091	0.349337	0.129436	1.67341	0.441203	1.08056	3.0063	0.129436	1.08056	1.00081	1.67341		1.1804	1.00081	1.2637	0.949922
												1.67341	0.129436	1.67341	0.441203	2.75006	0.409714	2.75006	2.75006	1.53668	1.08056	0.409714	2.75006	0.2845	0.349337	0.2845	0.2845	3.11037		1.33339	1.08056	2.40072	1.11082
												10.2922	0.441203	1.53668	0.129436	0.2845	1.02091	2.75006	3.11037	1.00081	1.67341	0.349337	10.2922	0.2845	0.360256	0.441203	1.53668	0.409714		2.11255	1.00081	1.31316	3.19942
												1.02091	10.2922	0.904889	0.360256	1.67341	1.02091	10.2922	10.2922	10.2922	10.2922	1.67341	1.53668	0.904889	1.67341	1.08056	1.67341	3.0063		3.99941	1.67341	9.27126	4.22304
												3.0063	0.441203	3.7137	3.0063	0.360256	3.11037	2.75006	0.349337	1.02091	0.360256	0.360256	1.67341	3.7137	0.441203	2.75006	1.53668	0.441203		1.70795	1.53668	2.5651	1.32682
												1.67341	1.53668	1.53668	0.904889	3.7137	1.08056	1.00081	0.360256	0.2845	1.53668	0.441203	10.2922	1.02091	0.129436	0.2845	1.02091	1.08056		1.64105	1.02091	1.09548	2.37916
												1.53668	1.02091	0.2845	0.349337	3.7137	2.75006	3.0063	10.2922	0.129436	0.2845	1.02091	0.360256	3.0063	1.08056	0.129436	2.75006	1.00081		1.92447	1.02091	2.40072	2.46251
												3.11037	3.7137	10.2922	1.08056	3.0063	3.7137	0.2845	3.0063	0.360256	0.360256	0.409714	0.441203	0.2845	0.349337	3.7137	0.904889	1.53668		2.15107	1.08056	2.75012	2.5205
												0.129436	2.75006	1.02091	0.129436	3.11037	1.67341	10.2922	3.0063	1.00081	0.2845	0.409714	1.08056	1.53668	1.67341	0.349337	1.00081	1.02091		1.79229	1.02091	1.2637	2.38769
												0.441203	10.2922	0.360256	0.409714	0.360256	3.0063	1.08056	0.441203	3.11037	0.904889	1.02091	0.904889	3.0063	2.75006	1.53668	0.409714	1.00081		1.82566	1.00081	2.30885	2.408
												1.08056	2.75006	3.11037	3.7137	1.00081	0.904889	0.360256	1.02091	0.904889	0.441203	1.67341	0.360256	1.08056	0.2845	0.360256	3.7137	0.441203		1.3648	1.00081	1.23221	1.19456
												1.02091	10.2922	1.67341	0.129436	0.2845	1.53668	3.0063	0.904889	0.360256	0.360256	1.08056	10.2922	0.441203	0.2845	10.2922	1.53668	3.11037		2.74156	1.08056	2.64605	3.70733
												3.7137	10.2922	0.409714	10.2922	1.08056	0.441203	0.904889	10.2922	0.409714	1.67341	0.904889	1.53668	0.441203	0.349337	3.11037	10.2922	0.409714		3.32671	1.08056	3.27249	4.09286
												0.360256	3.0063	1.02091	1.53668	0.349337	0.441203	1.02091	0.2845	0.2845	0.349337	1.02091	3.11037	0.409714	3.0063	0.409714	3.11037	0.349337		1.18063	0.441203	1.18735	1.12929
												1.53668	3.7137	0.360256	3.7137	0.129436	1.02091	0.360256	1.02091	0.409714	3.0063	0.441203	0.349337	0.129436	0.360256	10.2922	1.67341	0.441203		1.70346	0.441203	1.31316	2.51952
												0.349337	3.0063	10.2922	0.2845	3.0063	0.2845	0.904889	0.904889	0.441203	1.53668	0.409714	0.360256	0.129436	3.0063	0.349337	1.02091	3.11037		1.72924	0.904889	2.65697	2.47283
												0.129436	0.349337	10.2922	0.129436	1.08056	0.904889	0.441203	1.67341	0.904889	1.00081	0.409714	0.409714	3.11037	1.67341	0.349337	0.409714	2.75006		1.5305	0.904889	1.2637	2.42033
												0.360256	0.360256	3.0063	0.904889	0.360256	3.0063	10.2922	0.360256	3.0063	3.11037	1.02091	1.67341	3.7137	10.2922	0.409714	0.360256	1.02091		2.54461	1.02091	2.64605	3.15121
												10.2922	0.360256	2.75006	10.2922	0.2845	0.349337	1.53668	0.441203	0.409714	1.02091	2.75006	3.11037	0.360256	0.129436	1.00081	10.2922	1.02091		2.72947	1.02091	2.3898	3.72681
												0.129436	0.409714	3.7137	1.02091	1.02091	2.75006	3.11037	1.08056	1.08056	1.00081	1.00081	0.2845	1.02091	0.360256	3.7137	3.11037	3.11037		1.64223	1.02091	2.10956	1.27921
												1.08056	3.11037	1.53668	0.349337	3.0063	3.7137	1.08056	10.2922	0.129436	3.0063	0.904889	0.349337	0.441203	0.129436	0.409714	2.75006	0.2845		1.91615	1.08056	2.65697	2.48561
												1.53668	2.75006	3.11037	3.7137	1.53668	0.2845	1.08056	1.00081	0.129436	2.75006	1.53668	0.904889	0.129436	1.08056	2.75006	2.75006	3.11037		1.77382	1.53668	1.74925	1.15262
												3.11037	3.11037	0.360256	0.129436	0.129436	0.904889	3.7137	1.02091	1.67341	3.7137	0.129436	3.7137	1.00081	0.129436	1.53668	1.00081	0.360256		1.51398	1.00081	2.75012	1.39441
												10.2922	0.360256	0.129436	0.129436	1.02091	1.00081	1.67341	3.7137	1.08056	1.08056	0.441203	1.02091	1.02091	3.11037	10.2922	0.360256	0.349337		2.18097	1.02091	1.31316	3.20483
												0.2845	0.409714	3.11037	0.904889	0.904889	1.67341	0.441203	0.904889	1.53668	3.0063	3.7137	0.360256	2.75006	1.00081	0.441203	3.0063	1.53668		1.52858	1.00081	2.30885	1.14924
												0.2845	0.129436	2.75006	0.129436	3.11037	2.75006	3.11037	0.349337	10.2922	1.00081	0.441203	0.441203	0.904889	1.67341	0.904889	0.441203	10.2922		2.29444	0.904889	2.30885	3.19273
												3.7137	3.11037	3.11037	0.409714	1.67341	0.441203	0.409714	0.2845	10.2922	0.349337	3.0063	3.7137	0.2845	1.53668	0.409714	10.2922	1.00081		2.59049	1.53668	2.70066	3.17108
												2.75006	10.2922	1.02091	1.02091	3.7137	0.360256	0.129436	0.129436	0.441203	0.2845	0.349337	0.360256	1.08056	3.0063	0.2845	1.08056	1.53668		1.63769	1.02091	1.18735	2.4784
												2.75006	1.02091	1.02091	3.7137	0.409714	0.409714	1.00081	0.441203	1.67341	3.11037	2.75006	1.08056	3.0063	0.349337	0.349337	10.2922	1.08056		2.02701	1.08056	2.30885	2.40709
												0.2845	1.53668	0.129436	1.67341	1.53668	3.7137	3.7137	0.2845	1.08056	0.349337	1.00081	0.360256	0.409714	1.08056	2.75006	0.2845	2.75006		1.34932	1.08056	1.32408	1.20666
												3.0063	3.7137	3.7137	2.75006	3.11037	0.441203	3.0063	0.409714	0.904889	0.441203	0.129436	0.2845	3.11037	0.441203	0.349337	0.2845	2.75006		1.69687	0.904889	2.59659	1.43734
												1.08056	10.2922	3.0063	1.53668	1.08056	1.53668	0.2845	0.904889	3.0063	3.7137	0.409714	0.2845	0.129436	1.02091	0.441203	0.129436	0.360256		1.7187	1.02091	1.17643	2.46458
												1.00081	1.00081	1.00081	1.53668	1.67341	0.409714	1.67341	3.0063	0.904889	3.7137	3.7137	0.129436	10.2922	1.08056	0.2845	3.0063	3.7137		2.24358	1.53668	2.0055	2.41125
												1.00081	1.08056	0.904889	0.904889	3.11037	0.349337	10.2922	1.00081	10.2922	10.2922	1.08056	1.53668	0.349337	3.11037	3.0063	1.02091	0.904889		2.95513	1.08056	2.20548	3.60692
												3.0063	0.904889	1.08056	3.11037	3.0063	0.441203	0.360256	1.67341	1.00081	0.360256	0.904889	3.11037	0.349337	3.11037	0.2845	1.67341	3.7137		1.65241	1.08056	2.5651	1.23838
												1.08056	3.7137	3.7137	1.67341	2.75006	1.67341	0.441203	10.2922	1.08056	1.00081	0.349337	1.02091	1.08056	1.53668	0.2845	0.360256	2.75006		2.04717	1.08056	1.74925	2.39045
												10.2922	3.11037	0.360256	0.360256	0.360256	2.75006	1.67341	1.02091	1.08056	0.2845	1.08056	3.7137	0.129436	0.409714	0.441203	10.2922	3.7137		2.41607	1.08056	2.75012	3.20614
												1.53668	2.75006	1.00081	10.2922	0.409714	3.7137	10.2922	0.904889	2.75006	0.2845	3.7137	3.11037	10.2922	3.0063	0.360256	1.67341	0.441203		3.32542	2.75006	2.80881	3.52464
												1.53668	10.2922	3.7137	1.00081	0.360256	1.02091	2.75006	0.360256	0.349337	3.11037	0.349337	1.67341	10.2922	1.00081	0.349337	0.129436	0.129436		2.25991	1.00081	2.40072	3.21063
												0.904889	1.02091	3.0063	10.2922	1.00081	0.349337	3.0063	1.08056	3.11037	1.08056	10.2922	0.2845	0.441203	0.2845	1.02091	1.53668	0.349337		2.29774	1.02091	2.5651	3.15294
												1.00081	1.53668	1.53668	10.2922	1.02091	0.2845	3.7137	1.00081	1.00081	2.75006	1.08056	1.53668	0.409714	0.129436	0.2845	3.7137	0.129436		1.8483	1.02091	1.12697	2.44516
												0.129436	1.53668	3.7137	3.7137	1.00081	3.7137	0.349337	1.02091	1.02091	0.904889	1.53668	1.08056	1.53668	1.08056	0.409714	0.360256	0.2845		1.37606	1.02091	1.12697	1.19964
												1.67341	0.349337	1.08056	2.75006	0.441203	0.904889	3.7137	1.00081	1.00081	0.349337	0.904889	2.75006	1.53668	0.409714	3.11037	3.11037	0.441203		1.50161	1.00081	2.30885	1.13757
												0.904889	1.67341	0.904889	3.7137	1.53668	2.75006	0.904889	1.53668	1.08056	1.00081	0.129436	0.441203	0.441203	0.904889	0.441203	0.360256	0.360256		1.12265	0.904889	1.09548	0.927245
												1.08056	1.53668	2.75006	0.129436	0.349337	0.904889	0.441203	1.08056	0.349337	3.11037	0.441203	0.409714	1.02091	0.409714	3.7137	1.67341	3.7137		1.35969	1.02091	1.2637	1.21797
												0.2845	0.2845	1.67341	0.129436	0.904889	0.409714	10.2922	0.2845	0.2845	1.53668	0.2845	0.360256	0.441203	10.2922	3.0063	0.360256	1.67341		1.91191	0.409714	1.38891	3.24594
												1.53668	1.53668	0.441203	10.2922	3.0063	3.7137	2.75006	1.02091	0.441203	3.7137	0.129436	3.11037	1.02091	3.0063	1.08056	1.02091	10.2922		2.83019	1.53668	2.08946	3.04145
												0.349337	0.2845	3.11037	1.08056	1.02091	10.2922	1.53668	0.360256	10.2922	0.441203	0.360256	1.00081	3.0063	3.7137	3.11037	0.441203	0.349337		2.39707	1.02091	2.75012	3.19083
												0.360256	3.11037	1.67341	0.409714	1.08056	0.409714	0.349337	0.349337	0.441203	0.349337	1.08056	1.02091	3.11037	1.02091	1.53668	3.7137	3.11037		1.3604	1.02091	1.2637	1.17156
												3.0063	2.75006	1.67341	0.360256	0.904889	1.67341	0.2845	1.08056	0.2845	3.11037	3.11037	1.02091	1.08056	0.409714	1.08056	10.2922	0.2845		1.9063	1.08056	2.34034	2.39277
												0.129436	3.11037	1.53668	2.75006	0.349337	1.02091	1.67341	1.08056	1.67341	3.11037	2.75006	1.53668	1.08056	10.2922	0.360256	0.349337	1.00081		1.9885	1.53668	1.74925	2.34889
												0.129436	1.02091	1.00081	3.7137	3.0063	0.904889	0.441203	0.129436	0.129436	3.7137	3.0063	10.2922	0.409714	1.08056	0.360256	1.00081	0.904889		1.83791	1.00081	2.59659	2.50694
												0.2845	1.53668	0.904889	1.00081	10.2922	1.08056	0.2845	0.2845	3.0063	10.2922	3.11037	0.904889	10.2922	0.441203	3.0063	0.2845	0.360256		2.78628	1.00081	2.64605	3.71127
												0.441203	1.53668	3.11037	0.129436	0.409714	0.349337	10.2922	0.2845	1.67341	1.53668	1.08056	0.129436	3.0063	0.360256	0.409714	1.02091	2.75006		1.67769	1.02091	1.31316	2.4365
												1.02091	10.2922	10.2922	0.129436	0.349337	0.2845	0.904889	2.75006	0.441203	3.11037	1.53668	3.11037	1.08056	0.129436	0.2845	10.2922	10.2922		3.31182	1.08056	2.76104	4.10846
												3.0063	2.75006	1.08056	1.67341	0.441203	0.409714	3.11037	3.7137	10.2922	1.08056	0.2845	0.2845	1.02091	0.360256	3.0063	1.53668	3.0063		2.17985	1.53668	2.5651	2.40422
												3.7137	2.75006	3.7137	1.02091	10.2922	1.00081	1.67341	0.360256	1.67341	0.2845	0.360256	1.02091	3.11037	3.11037	0.2845	3.0063	3.11037		2.38153	1.67341	2.10956	2.39564
												1.08056	1.08056	0.904889	1.67341	0.349337	0.2845	0.129436	1.08056	2.75006	0.360256	3.0063	3.0063	3.7137	0.349337	3.11037	0.129436	3.11037		1.53644	1.08056	2.65697	1.28107
												1.53668	0.2845	0.441203	2.75006	1.02091	1.02091	10.2922	3.7137	1.53668	1.67341	0.2845	0.349337	0.904889	3.7137	0.904889	3.0063	1.00081		2.02557	1.02091	1.84517	2.41206
												3.11037	0.409714	0.349337	1.00081	3.11037	0.349337	2.75006	3.11037	10.2922	0.409714	2.75006	1.53668	0.409714	1.00081	0.349337	1.02091	10.2922		2.48541	1.02091	2.70066	3.13518
												0.441203	0.360256	2.75006	2.75006	1.67341	3.7137	1.67341	1.53668	3.7137	10.2922	1.00081	1.67341	1.02091	0.129436	1.02091	0.409714	10.2922		2.61482	1.67341	1.74925	3.08919
												1.00081	0.129436	0.409714	1.02091	0.349337	3.11037	0.349337	10.2922	0.904889	0.409714	1.53668	0.441203	1.53668	1.67341	3.0063	3.11037	1.00081		1.7813	1.00081	1.2637	2.4051
												1.00081	0.441203	0.409714	0.360256	1.53668	0.2845	1.67341	0.904889	0.409714	0.129436	1.00081	0.2845	1.08056	0.129436	1.53668	10.2922	1.00081		1.32209	0.904889	0.720309	2.36622
												0.129436	1.02091	3.0063	3.7137	1.00081	3.11037	1.08056	3.7137	1.00081	0.409714	10.2922	3.7137	3.7137	2.75006	0.360256	1.53668	1.00081		2.44433	1.53668	2.71289	2.41983
												0.349337	1.08056	10.2922	0.129436	0.409714	1.53668	3.7137	0.360256	3.7137	0.2845	10.2922	1.02091	3.7137	0.129436	1.53668	10.2922	10.2922		3.47925	1.53668	3.35344	4.08326
												1.00081	0.129436	0.360256	1.02091	0.441203	3.7137	0.441203	3.0063	0.409714	0.904889	0.409714	0.360256	0.360256	0.2845	3.7137	1.00081	1.00081		1.09167	0.441203	0.640551	1.18425
												1.02091	0.2845	0.360256	1.67341	0.441203	0.360256	0.360256	3.0063	1.67341	3.11037	3.7137	0.360256	10.2922	1.53668	1.53668	1.08056	3.0063		1.98925	1.53668	2.64605	2.41774
												0.129436	3.11037	1.02091	2.75006	0.360256	1.00081	0.349337	1.02091	10.2922	3.0063	2.75006	0.409714	3.0063	0.904889	1.53668	1.53668	3.11037		2.13502	1.53668	2.10141	2.3724
												10.2922	10.2922	1.00081	1.02091	3.0063	0.349337	3.0063	0.441203	0.129436	0.129436	2.75006	2.75006	1.02091	1.53668	1.67341	0.2845	1.00081		2.39321	1.02091	2.30885	3.13621
												1.00081	0.2845	0.349337	1.53668	3.11037	3.11037	0.349337	0.409714	3.11037	0.129436	1.00081	1.00081	3.11037	0.349337	1.02091	0.349337	3.0063		1.3664	1.00081	2.65697	1.20307
												1.02091	0.349337	0.129436	3.7137	2.75006	0.349337	1.00081	0.441203	1.02091	1.02091	1.02091	3.0063	1.02091	1.08056	0.409714	0.904889	2.75006		1.29353	1.02091	0.639362	1.07043
												3.7137	1.67341	0.441203	0.349337	1.53668	1.08056	0.129436	1.53668	3.11037	1.02091	10.2922	0.904889	3.7137	0.409714	1.53668	3.0063	3.11037		2.20977	1.53668	2.20548	2.40183
												1.53668	0.904889	0.360256	0.409714	1.00081	3.0063	1.53668	10.2922	3.11037	3.0063	1.02091	0.2845	0.129436	0.2845	2.75006	1.02091	0.360256		1.8244	1.02091	2.3898	2.42245
												3.7137	0.904889	10.2922	1.02091	10.2922	0.129436	0.904889	3.0063	0.904889	10.2922	0.129436	10.2922	1.67341	10.2922	3.0063	0.129436	1.08056		4.00383	1.67341	9.38728	4.30485
												1.08056	0.349337	0.349337	0.349337	0.129436	0.441203	0.129436	0.360256	0.2845	0.2845	0.904889	0.441203	2.75006	0.409714	3.7137	0.904889	10.2922		1.36321	0.409714	0.555553	2.49681
												1.02091	3.0063	1.08056	1.67341	0.349337	10.2922	3.11037	2.75006	0.409714	3.0063	3.11037	3.7137	0.129436	1.08056	1.67341	1.00081	1.00081		2.25931	1.67341	2.0055	2.3614
												1.00081	0.129436	1.67341	0.349337	0.2845	1.08056	0.360256	3.11037	0.904889	0.129436	0.129436	0.360256	0.360256	0.349337	1.67341	2.75006	3.0063		1.03836	0.360256	1.32408	1.03981
												2.75006	0.349337	3.7137	1.02091	1.08056	0.2845	0.441203	0.360256	1.02091	0.349337	0.129436	0.129436	1.00081	0.349337	3.11037	0.349337	0.349337		0.987579	0.360256	0.671576	1.11106
												1.08056	0.2845	1.53668	1.00081	10.2922	0.360256	3.7137	1.08056	3.7137	0.904889	3.11037	1.53668	3.0063	0.409714	0.349337	1.53668	3.11037		2.17808	1.53668	2.20548	2.41079
												0.409714	1.00081	0.904889	1.67341	0.441203	3.7137	2.75006	0.904889	1.02091	1.08056	1.53668	3.11037	10.2922	0.349337	1.08056	3.7137	2.75006		2.16077	1.08056	1.84517	2.37965
												0.349337	3.11037	0.409714	0.360256	0.2845	0.2845	0.2845	2.75006	0.409714	10.2922	1.53668	0.360256	3.11037	1.00081	1.53668	10.2922	1.53668		2.22993	1.00081	2.3898	3.19454
												1.53668	0.360256	0.409714	3.0063	1.67341	0.904889	0.360256	1.08056	1.67341	10.2922	0.441203	0.349337	10.2922	0.360256	2.75006	0.409714	1.53668		2.20218	1.08056	1.2637	3.15601
												2.75006	0.360256	0.441203	0.904889	2.75006	1.08056	1.00081	0.904889	1.02091	10.2922	3.7137	1.00081	3.7137	1.02091	10.2922	1.02091	3.7137		2.70481	1.02091	2.71289	3.0847
												1.53668	1.67341	0.441203	1.08056	0.409714	0.441203	0.441203	3.7137	0.441203	0.2845	0.2845	3.11037	3.11037	1.02091	0.360256	1.53668	1.08056		1.23336	1.02091	1.09548	1.10168
												1.00081	0.409714	0.2845	10.2922	1.08056	0.2845	0.441203	0.129436	3.11037	2.75006	3.11037	2.75006	1.67341	3.7137	0.441203	1.08056	0.360256		1.93605	1.08056	2.34034	2.46826
												2.75006	1.08056	10.2922	0.349337	1.67341	3.7137	3.11037	1.67341	0.409714	0.904889	1.02091	0.129436	0.409714	10.2922	0.409714	0.409714	1.02091		2.33237	1.02091	2.34034	3.17106
												2.75006	0.129436	3.0063	1.02091	0.441203	0.129436	0.349337	3.7137	0.409714	0.2845	0.360256	1.00081	0.441203	1.00081	1.08056	0.349337	0.2845		0.985416	0.441203	0.671576	1.09613
												3.11037	2.75006	3.11037	0.129436	0.349337	10.2922	3.0063	1.53668	1.00081	3.0063	0.409714	0.2845	0.2845	0.904889	3.7137	10.2922	3.11037		2.78186	2.75006	2.70066	3.09639
												0.904889	2.75006	2.75006	0.129436	1.67341	10.2922	3.11037	3.0063	0.129436	1.00081	2.75006	0.441203	0.904889	0.129436	3.0063	1.00081	1.53668		2.0892	1.53668	1.84517	2.38766
												3.0063	0.904889	0.904889	1.00081	0.904889	1.53668	0.904889	0.904889	0.2845	3.11037	1.00081	0.349337	0.360256	0.349337	1.08056	1.53668	0.904889		1.12029	0.904889	0.175675	0.815387
												3.7137	1.08056	0.409714	1.08056	1.02091	0.360256	0.441203	0.2845	1.67341	2.75006	3.11037	3.0063	0.2845	0.441203	1.02091	3.0063	1.02091		1.45326	1.02091	2.30885	1.1809
												1.02091	3.7137	0.441203	3.0063	3.11037	3.11037	3.7137	2.75006	3.7137	1.00081	10.2922	0.409714	10.2922	0.349337	1.08056	10.2922	1.02091		3.4893	3.0063	2.69278	3.47194
												0.441203	10.2922	1.00081	1.08056	1.00081	0.904889	0.441203	3.0063	0.441203	0.904889	0.409714	3.7137	0.360256	3.0063	2.75006	3.7137	3.0063		2.14553	1.00081	2.5651	2.44466
												3.7137	0.360256	0.360256	1.08056	0.904889	1.53668	0.349337	1.53668	0.441203	0.904889	0.441203	0.409714	1.67341	3.7137	3.7137	3.0063	1.67341		1.51882	1.08056	1.23221	1.25659
												0.129436	0.360256	0.2845	0.409714	1.00081	1.00081	0.129436	0.360256	3.0063	0.360256	0.129436	1.67341	1.08056	0.441203	1.53668	3.7137	0.129436		0.926247	0.409714	0.796064	1.04513
												1.08056	0.360256	10.2922	3.7137	0.349337	0.441203	0.360256	1.53668	0.129436	1.08056	1.02091	0.409714	3.7137	1.67341	0.349337	0.360256	3.7137		1.79913	1.02091	1.31316	2.52275
												1.00081	1.00081	1.02091	0.129436	1.53668	0.904889	1.00081	0.409714	3.11037	0.2845	1.53668	0.409714	0.2845	1.08056	3.11037	0.409714	1.67341		1.11199	1.00081	1.12697	0.886239
												0.360256	0.904889	2.75006	0.129436	1.67341	0.409714	3.7137	1.67341	0.409714	1.00081	0.904889	3.0063	2.75006	0.409714	3.0063	10.2922	1.67341		2.06284	1.67341	2.34034	2.40146
												10.2922	3.7137	1.53668	3.0063	0.441203	10.2922	1.67341	2.75006	1.00081	3.11037	0.349337	0.409714	3.7137	0.904889	1.53668	3.11037	1.67341		2.91265	1.67341	2.10956	2.99791
												3.11037	0.360256	0.409714	0.129436	3.7137	0.2845	0.441203	1.53668	0.349337	0.2845	0.129436	10.2922	0.409714	3.0063	0.360256	0.409714	0.904889		1.53719	0.409714	1.18735	2.53375
												1.08056	10.2922	0.2845	0.129436	2.75006	1.02091	3.0063	1.00081	0.441203	0.349337	3.7137	1.00081	0.904889	10.2922	3.7137	0.349337	3.7137		2.5908	1.02091	3.27249	3.17503
												1.02091	1.53668	2.75006	3.7137	1.02091	0.2845	0.904889	3.11037	1.53668	1.08056	0.904889	0.441203	0.441203	3.0063	3.7137	0.349337	10.2922		2.124	1.08056	2.10141	2.41477
												0.409714	0.904889	0.360256	1.08056	1.53668	0.2845	1.53668	1.67341	0.441203	1.08056	3.7137	10.2922	3.7137	0.349337	1.67341	0.349337	0.409714		1.75352	1.08056	1.2637	2.44569
												0.349337	10.2922	1.67341	0.360256	2.75006	2.75006	0.349337	1.67341	1.67341	0.409714	1.08056	3.11037	0.129436	0.129436	2.75006	1.08056	0.349337		1.81829	1.08056	2.40072	2.41764
												1.02091	0.2845	0.2845	3.0063	3.0063	1.53668	3.11037	0.2845	1.00081	1.00081	1.08056	0.129436	2.75006	10.2922	1.67341	0.904889	0.2845		1.86181	1.02091	2.46556	2.40895
												1.00081	3.7137	10.2922	3.11037	1.00081	2.75006	1.02091	0.904889	3.7137	1.00081	0.441203	3.7137	0.904889	0.904889	3.0063	1.67341	3.11037		2.48606	1.67341	2.10956	2.34098
												0.904889	2.75006	2.75006	0.349337	3.7137	10.2922	2.75006	1.53668	0.2845	0.349337	3.0063	2.75006	0.441203	1.00081	3.7137	1.02091	0.360256		2.23377	1.53668	2.30885	2.4219
												1.67341	1.08056	1.53668	3.0063	0.2845	3.11037	0.360256	0.441203	1.53668	1.00081	0.2845	0.441203	3.0063	0.349337	10.2922	10.2922	0.349337		2.29681	1.08056	2.64605	3.16765
												2.75006	0.349337	3.0063	1.53668	1.02091	1.00081	0.2845	1.00081	0.904889	0.360256	1.53668	3.11037	0.904889	1.67341	10.2922	3.11037	0.360256		1.9531	1.02091	1.84517	2.36774
												1.02091	2.75006	10.2922	0.904889	1.00081	0.349337	0.129436	3.0063	0.360256	1.00081	3.7137	1.53668	0.129436	0.360256	0.129436	1.67341	1.67341		1.76655	1.00081	1.31316	2.44345
												0.441203	0.441203	3.11037	1.02091	0.129436	1.67341	0.2845	2.75006	0.2845	2.75006	3.7137	0.349337	0.2845	0.129436	1.67341	1.53668	0.360256		1.23135	0.441203	1.38891	1.1921
												1.02091	1.02091	0.441203	0.2845	0.349337	1.02091	1.00081	0.129436	1.00081	0.904889	3.7137	1.00081	1.02091	3.7137	0.129436	10.2922	3.7137		1.8093	1.00081	0.57971	2.50096
												0.349337	0.441203	3.11037	0.409714	0.409714	10.2922	0.409714	10.2922	3.0063	3.11037	1.00081	1.67341	0.441203	0.409714	1.02091	0.129436	0.904889		2.20067	0.904889	2.59659	3.20913
												3.0063	0.441203	0.360256	1.00081	1.00081	10.2922	1.53668	0.349337	0.129436	3.11037	0.904889	0.441203	0.904889	1.67341	3.7137	10.2922	0.349337		2.32394	1.00081	2.5651	3.18328
												0.360256	0.904889	2.75006	3.11037	1.08056	1.00081	2.75006	1.02091	3.11037	0.349337	0.2845	1.08056	3.7137	3.7137	1.67341	1.53668	1.02091		1.73301	1.08056	1.74925	1.19206
												1.67341	0.129436	10.2922	3.11037	0.349337	0.904889	1.08056	3.7137	10.2922	10.2922	3.11037	1.08056	3.7137	1.67341	1.02091	1.08056	0.349337		3.16865	1.67341	2.69278	3.5817
												1.53668	3.11037	1.67341	1.02091	0.2845	1.02091	0.2845	0.409714	2.75006	1.00081	0.349337	1.53668	1.67341	0.360256	3.11037	0.441203	0.441203		1.23555	1.02091	1.2637	0.979164
												1.02091	0.2845	1.67341	3.0063	10.2922	10.2922	1.53668	0.349337	0.349337	0.2845	0.904889	1.00081	3.0063	0.129436	0.129436	3.7137	0.129436		2.24137	1.00081	2.7218	3.22879
												1.00081	0.360256	0.904889	1.00081	0.409714	0.2845	10.2922	0.360256	0.349337	1.02091	3.7137	1.08056	0.409714	0.409714	1.02091	0.441203	0.129436		1.36405	0.441203	0.660657	2.44107
												1.67341	3.7137	1.00081	3.7137	0.441203	0.129436	3.11037	0.349337	3.11037	3.0063	2.75006	1.02091	3.7137	2.75006	3.11037	3.7137	1.53668		2.28495	2.75006	2.08946	1.30229
												0.441203	2.75006	3.0063	0.129436	3.11037	3.7137	0.441203	10.2922	0.2845	1.67341	0.129436	1.02091	0.2845	0.441203	3.7137	0.129436	3.7137		2.07501	1.02091	2.82587	2.56199
												1.53668	1.02091	1.67341	10.2922	10.2922	1.67341	0.129436	0.441203	1.00081	0.360256	1.53668	1.08056	3.0063	0.441203	0.349337	1.02091	3.0063		2.28599	1.08056	1.23221	3.12581
												3.11037	10.2922	3.0063	1.53668	3.11037	1.08056	0.441203	0.129436	3.0063	0.2845	0.2845	10.2922	0.904889	1.67341	10.2922	0.904889	0.904889		3.01499	1.53668	2.20548	3.62144
												0.904889	0.349337	10.2922	1.08056	3.11037	3.11037	0.360256	0.904889	3.7137	3.11037	0.441203	0.2845	0.441203	3.11037	3.7137	1.53668	0.129436		2.15259	1.08056	2.66917	2.49178
												0.904889	1.08056	1.02091	0.349337	0.904889	0.904889	0.129436	1.67341	1.67341	0.360256	0.2845	1.08056	0.349337	3.11037	1.02091	3.0063	0.409714		1.07434	0.904889	0.720309	0.87347
												0.360256	0.441203	3.11037	0.904889	0.129436	0.441203	0.2845	1.02091	0.409714	0.360256	0.904889	1.00081	1.67341	0.441203	1.67341	2.75006	0.904889		0.988907	0.904889	0.611198	0.859593
												1.08056	0.904889	0.441203	0.129436	0.129436	3.7137	1.08056	1.00081	1.02091	1.67341	2.75006	0.129436	0.349337	1.53668	1.02091	0.409714	3.7137		1.24028	1.02091	1.12697	1.14378
												3.0063	3.0063	0.904889	1.00081	3.0063	0.2845	0.349337	0.129436	0.349337	3.11037	0.409714	10.2922	3.7137	0.441203	1.02091	2.75006	0.360256		2.00798	1.00081	2.64605	2.49029
												2.75006	0.441203	0.360256	1.02091	0.441203	10.2922	0.129436	0.129436	1.08056	0.441203	0.2845	3.0063	1.53668	0.349337	0.349337	0.441203	0.409714		1.38021	0.441203	0.731228	2.45142
												0.349337	0.360256	3.0063	0.2845	1.00081	1.00081	0.2845	0.904889	0.441203	1.02091	10.2922	0.2845	0.904889	3.11037	0.2845	10.2922	2.75006		2.1513	0.904889	2.40072	3.21042
												1.53668	0.129436	1.08056	0.129436	0.441203	2.75006	1.53668	0.360256	0.129436	0.409714	0.360256	10.2922	10.2922	1.53668	1.53668	0.409714	0.2845		1.95386	0.441203	1.17643	3.22157
												2.75006	1.67341	0.904889	0.129436	1.53668	0.349337	1.08056	10.2922	1.53668	3.0063	1.53668	3.11037	1.02091	3.11037	10.2922	2.75006	0.409714		2.67587	1.53668	1.98539	3.0297
												1.02091	3.7137	0.129436	2.75006	0.409714	0.2845	0.360256	1.02091	1.53668	1.02091	0.2845	2.75006	1.67341	1.53668	2.75006	0.409714	0.129436		1.28123	1.02091	1.31316	1.1148
												0.904889	3.7137	0.2845	1.53668	1.53668	0.441203	0.360256	0.2845	0.409714	1.53668	1.02091	0.441203	1.00081	1.02091	1.67341	0.904889	3.0063		1.18101	1.00081	1.09548	0.954431
												0.441203	10.2922	1.00081	0.904889	0.360256	0.409714	1.67341	10.2922	0.349337	0.904889	1.00081	3.0063	0.129436	1.00081	1.08056	1.02091	10.2922		2.59764	1.00081	1.23221	3.72824
												1.00081	1.67341	0.349337	1.08056	1.00081	3.7137	0.129436	3.11037	10.2922	1.67341	0.441203	3.7137	3.0063	1.02091	3.11037	0.349337	1.00081		2.15686	1.08056	2.10956	2.42493
												0.349337	0.129436	0.904889	0.409714	1.00081	2.75006	3.7137	0.360256	1.00081	0.441203	0.2845	2.75006	0.409714	0.409714	0.904889	1.53668	0.441203		1.04688	0.441203	0.591093	1.04674
												0.360256	0.360256	0.409714	0.441203	1.00081	2.75006	1.53668	1.53668	0.2845	0.441203	0.441203	3.7137	0.441203	1.67341	0.441203	10.2922	0.441203		1.56267	0.441203	1.09548	2.44912
												1.67341	3.11037	0.441203	0.360256	3.0063	1.67341	0.349337	1.67341	0.904889	3.11037	0.441203	3.11037	1.67341	1.00081	0.904889	1.08056	1.67341		1.54045	1.67341	0.768525	1.0053
												0.360256	0.129436	3.0063	3.11037	1.08056	1.53668	1.02091	1.53668	0.904889	3.7137	0.441203	1.02091	1.67341	0.904889	1.67341	3.7137	3.0063		1.6961	1.53668	2.10141	1.17215
												3.11037	1.67341	2.75006	0.409714	1.02091	3.0063	10.2922	0.904889	0.904889	1.08056	1.67341	3.11037	0.129436	0.2845	0.409714	2.75006	0.349337		1.99177	1.08056	2.34034	2.39796
												0.441203	0.409714	0.349337	1.02091	1.00081	0.904889	1.08056	1.53668	3.0063	3.7137	1.00081	0.360256	3.0063	3.7137	1.02091	1.67341	0.441203		1.45181	1.02091	1.23221	1.16919
												1.67341	2.75006	1.53668	3.0063	1.02091	0.409714	0.441203	10.2922	10.2922	2.75006	3.11037	0.129436	0.349337	0.2845	1.08056	0.441203	1.08056		2.3911	1.08056	2.30885	3.14063
												0.409714	0.904889	1.02091	1.02091	3.7137	3.7137	2.75006	1.00081	0.904889	0.409714	0.2845	1.00081	2.75006	1.00081	0.409714	0.2845	1.02091		1.32945	1.00081	0.611198	1.14829
												1.00081	1.53668	1.02091	3.11037	0.349337	0.360256	1.67341	0.904889	1.02091	1.67341	3.11037	3.11037	1.02091	2.75006	0.360256	0.409714	1.02091		1.43727	1.02091	0.768525	0.999042
												1.53668	0.349337	0.441203	0.441203	0.360256	1.08056	0.904889	0.360256	2.75006	1.53668	0.129436	0.409714	0.129436	10.2922	0.129436	2.75006	0.2845		1.40505	0.441203	1.18735	2.44019
												1.02091	10.2922	2.75006	3.11037	1.53668	0.349337	3.0063	1.67341	0.360256	2.75006	2.75006	10.2922	0.360256	1.00081	0.129436	0.409714	3.0063		2.63519	1.67341	2.59659	3.08237
												0.409714	3.7137	1.00081	0.360256	1.53668	1.02091	3.7137	10.2922	2.75006	0.129436	1.02091	3.11037	3.0063	0.129436	0.409714	1.00081	0.360256		1.99795	1.02091	2.59659	2.48752
												3.0063	0.129436	0.409714	0.441203	1.02091	10.2922	1.02091	0.129436	0.409714	0.2845	1.53668	0.904889	0.129436	3.7137	3.0063	0.349337	3.0063		1.75241	0.904889	2.65697	2.50844
												3.0063	1.67341	1.53668	0.360256	1.08056	0.360256	3.0063	10.2922	0.441203	10.2922	0.441203	0.409714	0.441203	10.2922	0.349337	3.0063	0.2845		2.78081	1.08056	2.59659	3.71639
												0.2845	0.904889	0.904889	1.08056	0.360256	0.129436	3.11037	1.02091	0.129436	1.08056	0.409714	3.7137	3.7137	0.904889	0.409714	10.2922	0.360256		1.6947	0.904889	0.720309	2.5113
												0.409714	0.441203	0.129436	0.129436	0.2845	0.349337	1.67341	1.00081	0.360256	10.2922	1.08056	1.53668	3.0063	1.67341	2.75006	0.441203	3.7137		1.72189	1.00081	1.31316	2.46186
												0.904889	0.360256	0.129436	0.360256	0.349337	0.129436	1.00081	0.2845	3.7137	3.11037	10.2922	0.409714	0.360256	0.349337	0.904889	2.75006	1.00081		1.55354	0.409714	0.65147	2.50605
												1.02091	0.349337	0.904889	1.02091	0.441203	1.02091	1.53668	1.02091	10.2922	0.129436	0.349337	1.08056	2.75006	1.02091	0.441203	1.02091	10.2922		2.04074	1.02091	0.639362	3.16103
												2.75006	0.360256	10.2922	1.02091	1.67341	0.409714	0.360256	1.53668	3.7137	2.75006	1.08056	0.441203	1.00081	0.409714	1.67341	2.75006	0.349337		1.91602	1.08056	2.34034	2.39903
												3.0063	3.11037	1.08056	0.129436	1.02091	2.75006	10.2922	1.53668	0.409714	0.2845	0.2845	0.2845	1.53668	1.00081	0.904889	3.7137	0.349337		1.86442	1.02091	2.40072	2.4521
												3.7137	1.02091	0.129436	2.75006	0.409714	3.7137	0.904889	1.53668	1.53668	0.904889	3.11037	2.75006	1.08056	10.2922	0.349337	0.441203	1.00081		2.09677	1.08056	1.84517	2.41926
												1.00081	1.53668	0.441203	3.7137	1.67341	3.0063	1.67341	3.11037	1.02091	1.53668	3.7137	10.2922	0.360256	1.02091	0.360256	1.00081	3.11037		2.26894	1.53668	2.10956	2.36176
												2.75006	1.08056	0.349337	0.409714	2.75006	3.7137	0.2845	0.129436	2.75006	1.53668	1.53668	0.441203	0.360256	0.129436	1.53668	2.75006	10.2922		1.92945	1.53668	2.3898	2.44522
												0.904889	10.2922	0.441203	10.2922	3.11037	0.2845	3.7137	0.904889	0.904889	10.2922	10.2922	0.129436	0.409714	0.409714	3.0063	1.00081	1.08056		3.38057	1.00081	3.27249	4.08651
												1.00081	1.67341	0.441203	1.67341	0.409714	0.360256	0.2845	3.11037	3.0063	1.08056	0.360256	1.00081	0.441203	10.2922	10.2922	3.11037	0.360256		2.28811	1.00081	2.59659	3.17255
												3.11037	3.11037	0.349337	2.75006	10.2922	3.0063	0.129436	0.360256	3.11037	1.67341	1.67341	0.904889	1.02091	0.441203	1.67341	1.67341	3.11037		2.25822	1.67341	2.20548	2.34601
												0.2845	3.7137	0.409714	1.53668	1.00081	0.360256	3.11037	2.75006	1.08056	2.75006	1.02091	0.904889	1.02091	3.11037	1.67341	1.53668	1.53668		1.63533	1.53668	1.74925	1.06474
												1.67341	0.409714	1.67341	1.02091	0.2845	0.409714	1.67341	1.53668	2.75006	0.349337	1.08056	0.129436	3.11037	3.0063	2.75006	10.2922	0.409714		1.91528	1.53668	2.34034	2.38617
												0.129436	1.00081	0.409714	0.409714	1.08056	0.349337	0.129436	1.08056	3.7137	1.53668	1.67341	0.2845	0.360256	3.7137	0.2845	1.00081	2.75006		1.17101	1.00081	1.18735	1.17573
												0.904889	0.904889	10.2922	3.11037	0.441203	1.02091	10.2922	0.349337	0.129436	0.2845	3.11037	0.409714	0.904889	0.360256	1.53668	0.904889	3.7137		2.27473	0.904889	2.70066	3.2057
												1.53668	0.349337	3.0063	0.129436	1.02091	0.904889	0.129436	0.129436	1.53668	0.409714	0.904889	1.08056	3.0063	10.2922	1.53668	1.00081	0.409714		1.61082	1.00081	1.12697	2.40228
												1.53668	3.11037	2.75006	0.360256	1.67341	3.7137	0.129436	2.75006	3.11037	1.53668	0.349337	10.2922	1.67341	1.08056	1.02091	3.0063	2.75006		2.40258	1.67341	1.92574	2.31121
												1.08056	1.53668	3.0063	0.441203	0.349337	1.00081	1.53668	0.129436	1.02091	0.409714	0.441203	1.02091	0.441203	0.349337	10.2922	10.2922	1.02091		2.02174	1.02091	1.09548	3.18631
												0.129436	1.67341	0.409714	0.409714	0.904889	0.409714	0.904889	3.0063	1.53668	1.00081	0.360256	3.0063	1.67341	0.409714	1.00081	1.53668	1.53668		1.17114	1.00081	1.12697	0.862505
												1.53668	10.2922	0.409714	1.67341	1.08056	3.11037	1.02091	0.409714	1.08056	1.67341	1.53668	0.441203	10.2922	3.7137	0.904889	0.349337	0.904889		2.37826	1.08056	0.768525	3.11409
												3.11037	1.00081	1.67341	2.75006	2.75006	0.441203	1.00081	3.7137	0.904889	2.75006	3.0063	10.2922	2.75006	1.08056	0.409714	2.75006	0.441203		2.4015	2.75006	1.74925	2.31236
												0.904889	0.349337	10.2922	0.441203	0.360256	0.409714	1.00081	0.409714	3.11037	0.2845	3.11037	0.2845	10.2922	3.7137	0.2845	0.349337	0.409714		2.11807	0.409714	2.76104	3.27746
												0.129436	10.2922	0.904889	3.11037	0.360256	0.409714	0.129436	1.53668	0.441203	0.409714	1.00081	3.0063	0.2845	1.67341	0.2845	3.0063	0.349337		1.60759	0.441203	1.32408	2.47114
												0.2845	2.75006	0.349337	0.349337	1.08056	0.441203	3.0063	1.02091	1.08056	0.409714	0.904889	1.02091	10.2922	1.00081	1.53668	0.349337	1.67341		1.62063	1.02091	1.12697	2.37291
												3.0063	0.360256	10.2922	3.7137	0.441203	0.2845	3.7137	0.441203	0.904889	0.349337	2.75006	0.409714	10.2922	0.409714	0.409714	3.11037	0.409714		2.42934	0.441203	2.70066	3.23651
												0.2845	1.00081	1.08056	0.409714	1.02091	3.7137	1.02091	0.904889	0.409714	1.00081	1.67341	1.00081	1.53668	1.08056	0.409714	3.11037	1.00081		1.21523	1.00081	0.175675	0.913509
												0.409714	1.00081	0.349337	3.0063	1.67341	1.08056	0.409714	3.0063	1.67341	10.2922	1.67341	0.129436	0.441203	3.11037	3.11037	0.349337	0.349337		1.88619	1.08056	2.59659	2.42842
												1.02091	0.409714	3.11037	0.2845	10.2922	0.2845	1.00081	3.7137	1.00081	0.360256	3.11037	0.349337	3.11037	0.349337	0.904889	0.360256	2.75006		1.90661	1.00081	2.75012	2.49006
												0.129436	3.7137	1.67341	1.00081	1.00081	1.67341	3.0063	0.441203	1.53668	0.409714	0.2845	0.360256	1.08056	3.11037	0.441203	0.904889	1.02091		1.28166	1.00081	1.23221	1.07114
												0.904889	1.08056	0.349337	3.7137	3.7137	1.67341	1.67341	1.53668	3.11037	0.441203	0.441203	10.2922	0.409714	0.2845	1.67341	2.75006	3.0063		2.17968	1.67341	2.5651	2.40479
												1.02091	3.0063	3.11037	10.2922	0.409714	2.75006	3.7137	3.7137	3.0063	3.7137	0.129436	0.360256	1.08056	3.11037	0.360256	1.00081	1.02091		2.4588	2.75006	2.10956	2.42658
												1.02091	0.409714	0.349337	1.53668	3.11037	1.67341	1.00081	0.360256	3.7137	1.53668	1.67341	0.129436	0.441203	3.11037	0.360256	0.2845	10.2922		1.82372	1.02091	1.31316	2.44613
												1.67341	1.67341	10.2922	0.904889	0.409714	0.360256	1.67341	0.441203	1.02091	0.2845	2.75006	1.00081	0.129436	0.360256	3.0063	1.00081	1.02091		1.6472	1.00081	1.2637	2.37738
												2.75006	1.67341	1.67341	1.00081	10.2922	3.0063	0.349337	1.08056	3.0063	1.08056	0.349337	1.02091	1.00081	1.53668	0.129436	0.904889	3.7137		2.03345	1.08056	1.74925	2.36495
												0.904889	2.75006	1.02091	0.349337	0.409714	3.7137	10.2922	3.0063	1.53668	0.409714	10.2922	1.02091	0.2845	0.2845	3.0063	0.904889	0.349337		2.38448	1.02091	2.59659	3.17663
												3.7137	1.02091	1.02091	3.0063	2.75006	0.904889	0.2845	0.129436	10.2922	3.7137	0.904889	1.67341	3.11037	3.11037	1.53668	0.2845	0.2845		2.22008	1.53668	2.20548	2.43434
												1.08056	0.2845	1.00081	0.129436	0.904889	1.67341	3.7137	3.0063	0.349337	0.409714	0.904889	3.7137	0.129436	0.2845	1.08056	2.75006	10.2922		1.86518	1.00081	2.40072	2.49038
												0.441203	10.2922	0.409714	0.904889	10.2922	3.11037	1.02091	0.409714	2.75006	0.360256	0.409714	0.349337	1.53668	0.349337	1.08056	0.129436	3.7137		2.20943	0.904889	2.34034	3.2247
												0.409714	0.129436	3.0063	1.02091	1.00081	3.11037	0.129436	3.0063	1.02091	0.129436	0.360256	0.441203	10.2922	3.7137	3.0063	3.7137	0.904889		2.08211	1.02091	2.59659	2.51308
												0.129436	3.7137	2.75006	1.67341	0.360256	1.02091	0.129436	1.53668	0.904889	0.360256	3.7137	3.7137	3.7137	1.00081	2.75006	10.2922	1.08056		2.28492	1.53668	2.80881	2.46159
												0.129436	1.02091	1.08056	1.02091	1.53668	1.02091	1.08056	3.7137	0.129436	3.11037	0.409714	1.00081	0.129436	3.0063	2.75006	3.7137	1.67341		1.56041	1.08056	1.74925	1.2326
												1.00081	3.7137	1.67341	0.2845	2.75006	1.67341	1.00081	1.00081	0.360256	0.904889	3.0063	1.00081	3.7137	3.11037	1.08056	3.11037	3.7137		1.94697	1.67341	2.10956	1.24214
												3.11037	1.02091	1.00081	0.441203	0.409714	0.360256	3.7137	0.349337	1.67341	0.441203	10.2922	3.7137	3.11037	0.349337	0.904889	0.2845	0.2845		1.85061	0.904889	2.75012	2.51739
												0.409714	1.67341	1.67341	1.02091	10.2922	3.0063	0.360256	3.7137	0.409714	0.360256	0.409714	1.00081	3.7137	1.08056	3.7137	1.08056	0.360256		2.01642	1.08056	2.59659	2.47605
												0.904889	1.00081	1.02091	1.02091	0.409714	0.360256	3.7137	1.00081	0.2845	2.75006	0.441203	0.360256	1.67341	0.129436	0.441203	1.00081	3.11037		1.15431	1.00081	0.611198	1.06067
												10.2922	1.67341	1.08056	2.75006	2.75006	0.904889	1.02091	3.11037	2.75006	10.2922	0.441203	0.2845	0.2845	3.0063	1.08056	0.2845	1.08056		2.53452	1.08056	1.84517	3.08885
												1.02091	0.349337	1.08056	0.409714	3.7137	1.02091	1.08056	0.441203	0.129436	0.409714	0.360256	3.7137	0.409714	1.53668	1.00081	1.02091	1.67341		1.1395	1.02091	0.67085	1.06364
												10.2922	0.129436	1.53668	0.360256	10.2922	0.441203	3.0063	1.53668	0.2845	0.360256	0.360256	1.67341	3.11037	1.00081	0.904889	1.00081	2.75006		2.29649	1.00081	2.3898	3.15737
												3.7137	1.08056	3.0063	0.2845	0.129436	1.08056	0.904889	0.360256	3.11037	0.349337	1.53668	10.2922	1.08056	0.349337	3.0063	3.0063	0.129436		1.96592	1.08056	2.65697	2.47459
												1.02091	0.441203	1.67341	3.7137	0.349337	0.360256	3.7137	3.11037	3.11037	0.441203	10.2922	0.441203	1.53668	0.360256	2.75006	10.2922	0.904889		2.61835	1.53668	2.66917	3.14039
												0.409714	0.2845	1.53668	3.7137	1.02091	1.53668	3.0063	3.7137	1.08056	0.904889	0.2845	1.02091	1.02091	0.2845	0.409714	0.441203	1.08056		1.27941	1.02091	1.12697	1.13387
												3.11037	1.02091	10.2922	0.904889	1.02091	10.2922	0.349337	0.409714	1.00081	1.53668	2.75006	1.08056	3.7137	3.0063	0.441203	3.0063	3.11037		2.76744	1.53668	2.10956	3.04505
												0.409714	0.904889	2.75006	3.0063	0.2845	1.08056	1.02091	0.129436	1.00081	10.2922	0.441203	10.2922	1.00081	3.0063	0.441203	0.441203	0.129436		2.15481	1.00081	2.30885	3.20605
												3.11037	0.441203	0.409714	10.2922	0.441203	1.53668	1.67341	1.02091	3.0063	1.08056	10.2922	3.11037	3.0063	1.67341	10.2922	0.441203	2.75006		3.21048	1.67341	2.08946	3.52203
												0.349337	1.02091	10.2922	3.0063	3.0063	0.409714	10.2922	2.75006	1.02091	1.02091	1.00081	10.2922	0.129436	1.08056	1.08056	0.441203	1.02091		2.83614	1.02091	2.0055	3.66307
												3.0063	0.441203	3.11037	0.409714	0.904889	1.53668	1.08056	1.53668	0.360256	1.00081	3.7137	0.2845	1.00081	3.0063	1.00081	0.904889	0.360256		1.39169	1.00081	1.09548	1.11389
												1.00081	0.904889	10.2922	3.0063	2.75006	0.409714	0.129436	10.2922	0.129436	2.75006	0.129436	10.2922	0.360256	10.2922	1.00081	3.0063	1.53668		3.4284	1.53668	2.59659	4.05147
												2.75006	0.441203	0.409714	1.02091	1.53668	0.2845	0.409714	0.360256	0.904889	3.11037	0.904889	3.11037	3.7137	0.441203	1.67341	0.349337	0.129436		1.26769	0.904889	1.2637	1.18057
												0.441203	3.11037	0.129436	1.00081	0.441203	1.67341	0.129436	1.67341	0.349337	1.00081	1.08056	3.7137	1.67341	1.08056	3.11037	10.2922	3.0063		1.9945	1.08056	2.5651	2.42081
												1.53668	1.53668	0.441203	1.67341	0.129436	2.75006	3.7137	0.129436	0.360256	0.349337	0.360256	3.11037	1.08056	3.11037	3.11037	0.2845	1.53668		1.48314	1.53668	2.3898	1.24312
												1.67341	0.441203	3.7137	0.349337	10.2922	0.129436	2.75006	0.441203	0.349337	1.02091	0.904889	0.441203	2.75006	1.00081	0.129436	1.00081	0.349337		1.63161	0.904889	1.32408	2.46523
												3.11037	3.0063	3.11037	0.441203	2.75006	0.349337	0.2845	1.67341	1.53668	0.441203	0.360256	0.349337	1.08056	0.2845	0.409714	1.08056	0.129436		1.19987	0.441203	1.32408	1.12031
												2.75006	0.129436	1.00081	0.904889	1.67341	0.409714	1.67341	3.7137	10.2922	0.409714	0.904889	0.441203	1.08056	0.360256	3.11037	3.11037	0.349337		1.90084	1.00081	2.34034	2.442
												2.75006	1.02091	3.11037	0.904889	3.11037	3.7137	0.349337	0.2845	0.904889	0.2845	2.75006	0.129436	1.00081	1.67341	2.75006	1.53668	0.349337		1.56608	1.02091	2.40072	1.20935
												0.129436	2.75006	0.360256	0.129436	1.53668	0.360256	0.349337	3.0063	0.441203	0.349337	1.67341	3.0063	1.00081	3.0063	2.75006	1.02091	1.08056		1.35004	1.02091	2.3898	1.12805
												0.441203	1.67341	1.00081	1.02091	0.129436	1.67341	10.2922	10.2922	0.2845	0.129436	1.00081	3.7137	1.02091	1.08056	0.2845	3.11037	0.409714		2.2093	1.02091	1.2637	3.19923
												0.409714	10.2922	1.67341	2.75006	3.0063	0.2845	0.409714	0.129436	1.67341	2.75006	0.2845	3.0063	0.904889	0.2845	1.08056	0.360256	0.129436		1.73113	0.904889	2.46556	2.45603
												0.409714	1.00081	10.2922	0.409714	1.67341	0.904889	3.0063	0.360256	0.409714	10.2922	1.00081	1.53668	0.441203	3.7137	1.02091	0.441203	0.441203		2.19735	1.00081	1.23221	3.19031
												1.67341	0.129436	1.67341	3.7137	0.360256	1.08056	2.75006	1.53668	3.7137	1.00081	3.7137	1.67341	3.7137	3.7137	3.0063	0.349337	0.409714		2.01246	1.67341	2.71289	1.37104
												0.441203	3.0063	0.349337	0.349337	1.08056	1.08056	3.0063	3.7137	3.11037	0.904889	1.67341	0.129436	0.409714	0.129436	1.00081	0.349337	0.349337		1.24024	0.904889	1.32408	1.20501
												1.53668	1.67341	1.00081	0.409714	0.2845	0.409714	2.75006	0.904889	0.349337	0.360256	0.904889	10.2922	1.02091	0.409714	0.349337	1.00081	10.2922		1.99702	0.904889	1.12697	3.18616
												2.75006	0.441203	2.75006	3.7137	3.11037	1.00081	1.08056	0.2845	1.67341	0.2845	1.02091	2.75006	3.11037	0.2845	0.904889	0.2845	3.0063		1.67357	1.08056	2.30885	1.24
												0.2845	3.11037	2.75006	10.2922	10.2922	0.904889	1.00081	1.67341	1.08056	2.75006	0.360256	1.02091	0.2845	0.441203	0.360256	1.00081	0.129436		2.21979	1.00081	2.3898	3.17565
												1.00081	0.2845	10.2922	0.360256	1.00081	0.349337	0.904889	3.7137	0.360256	0.349337	1.02091	1.53668	3.11037	1.53668	0.360256	2.75006	0.349337		1.72237	1.00081	1.17643	2.44884
												0.349337	0.360256	1.00081	0.360256	0.904889	1.53668	0.360256	0.441203	0.349337	3.11037	1.02091	2.75006	1.02091	0.349337	1.02091	10.2922	1.08056		1.54754	1.00081	0.720309	2.39634
												1.08056	1.02091	1.67341	0.360256	0.2845	1.53668	0.441203	3.7137	10.2922	1.00081	0.904889	0.441203	1.02091	0.441203	3.11037	1.00081	3.0063		1.84294	1.02091	1.23221	2.40734
												1.02091	0.409714	3.0063	0.409714	1.67341	1.08056	10.2922	0.129436	1.67341	0.904889	0.360256	0.360256	0.904889	1.02091	1.00081	3.11037	2.75006		1.77106	1.02091	1.2637	2.38465
												1.02091	0.441203	0.904889	3.0063	0.409714	1.02091	0.409714	2.75006	1.67341	0.2845	0.904889	1.02091	0.360256	1.67341	1.53668	1.00081	0.409714		1.10755	1.00081	1.12697	0.805625
												3.11037	0.904889	0.2845	3.0063	10.2922	1.67341	0.441203	3.7137	3.7137	0.409714	3.7137	0.441203	1.08056	10.2922	1.67341	1.02091	0.441203		2.71842	1.67341	3.27249	3.1203
												0.349337	0.2845	0.2845	1.00081	0.349337	0.360256	0.2845	0.2845	1.53668	0.349337	0.129436	3.7137	0.441203	0.904889	3.7137	0.349337	0.2845		0.86003	0.349337	0.620389	1.12985
												0.349337	0.2845	0.129436	3.7137	0.129436	0.2845	3.0063	0.129436	0.349337	3.0063	1.00081	0.349337	0.441203	1.08056	0.129436	1.67341	1.67341		1.04297	0.349337	1.38891	1.17086
												0.2845	0.360256	0.904889	1.67341	0.904889	0.2845	1.08056	1.53668	0.409714	0.360256	3.7137	3.11037	0.360256	2.75006	0.904889	3.7137	0.349337		1.33541	0.904889	1.31316	1.22808
												0.349337	3.0063	1.00081	1.00081	0.360256	1.08056	3.0063	3.0063	0.2845	0.360256	0.2845	0.904889	2.75006	0.129436	0.904889	1.02091	1.08056		1.20769	1.00081	0.720309	1.04464
												1.02091	1.53668	0.360256	1.08056	1.08056	1.00081	3.0063	1.00081	3.7137	1.02091	2.75006	1.67341	0.129436	0.2845	1.67341	3.7137	0.349337		1.49384	1.08056	0.672608	1.14514
												3.11037	0.904889	3.0063	0.129436	0.409714	2.75006	1.00081	0.360256	0.2845	0.349337	3.11037	0.2845	3.11037	0.360256	0.2845	3.11037	0.441203		1.35337	0.441203	2.65697	1.29868
												1.67341	1.53668	0.904889	0.904889	0.904889	0.349337	3.0063	0.2845	0.129436	3.7137	1.02091	0.349337	2.75006	3.0063	1.53668	1.53668	0.349337		1.40926	1.02091	1.32408	1.1044
												1.00081	1.08056	3.7137	3.0063	1.53668	0.349337	0.129436	1.67341	1.08056	1.67341	2.75006	0.409714	0.349337	0.129436	0.129436	3.0063	1.53668		1.3856	1.08056	1.32408	1.14331
												3.7137	1.53668	10.2922	3.11037	0.129436	0.2845	0.360256	10.2922	0.2845	3.0063	0.409714	0.349337	2.75006	0.904889	0.904889	0.2845	3.0063		2.44822	0.904889	2.65697	3.19908
												1.02091	0.360256	2.75006	10.2922	2.75006	0.904889	1.53668	1.67341	3.11037	10.2922	0.2845	1.53668	10.2922	1.08056	1.00081	3.7137	0.2845		3.11082	1.53668	2.10956	3.56818
												0.129436	1.53668	0.904889	0.409714	0.129436	3.7137	3.0063	1.67341	2.75006	1.02091	2.75006	1.53668	1.08056	0.409714	0.409714	10.2922	0.349337		1.8884	1.08056	2.34034	2.42992
												1.08056	0.904889	3.11037	3.11037	10.2922	0.441203	1.67341	1.08056	0.129436	1.53668	3.7137	3.0063	0.441203	10.2922	10.2922	1.00081	0.2845		3.0818	1.53668	2.20548	3.60826
												0.129436	1.08056	1.08056	0.349337	3.7137	2.75006	1.08056	2.75006	0.2845	3.0063	2.75006	1.53668	3.11037	0.360256	1.67341	0.409714	3.7137		1.75172	1.53668	2.34034	1.27477
												2.75006	1.00081	2.75006	1.67341	10.2922	10.2922	0.349337	0.441203	0.349337	1.67341	0.2845	0.441203	1.53668	0.2845	0.441203	1.53668	3.0063		2.30018	1.53668	2.30885	3.14635
												0.904889	0.441203	1.02091	0.2845	0.360256	3.11037	1.53668	0.409714	1.08056	3.0063	0.129436	1.00081	1.53668	0.2845	3.7137	10.2922	0.349337		1.73306	1.00081	1.17643	2.46119
												3.7137	1.02091	1.67341	1.53668	0.441203	0.904889	0.129436	0.349337	1.53668	3.0063	1.53668	0.409714	1.53668	0.441203	1.02091	0.904889	0.2845		1.20277	1.02091	1.09548	0.967636
												0.2845	3.0063	0.2845	0.904889	0.360256	0.2845	3.11037	3.0063	0.904889	1.08056	0.441203	0.360256	1.00081	1.67341	2.75006	0.360256	1.53668		1.25587	0.904889	1.31316	1.06934
												0.441203	1.67341	1.67341	0.2845	0.904889	1.53668	2.75006	0.349337	1.02091	1.02091	0.409714	0.409714	0.2845	1.00081	0.2845	0.129436	1.08056		0.897327	0.904889	0.731228	0.699155
												0.349337	1.00081	0.349337	0.349337	3.7137	3.11037	3.7137	1.00081	3.11037	1.00081	1.00081	0.129436	0.360256	0.2845	10.2922	10.2922	10.2922		2.96177	1.00081	3.36436	3.70973
												0.441203	1.08056	0.360256	1.67341	1.08056	1.67341	1.53668	0.2845	0.904889	0.409714	0.129436	1.08056	1.67341	2.75006	0.904889	0.904889	1.67341		1.09187	1.08056	1.23221	0.680421
												0.904889	0.441203	3.0063	2.75006	0.409714	0.129436	1.67341	0.360256	3.7137	0.129436	0.129436	0.441203	1.53668	1.00081	2.75006	2.75006	0.441203		1.32752	0.904889	2.34034	1.21121
												1.08056	0.349337	1.67341	0.360256	0.441203	0.409714	0.904889	2.75006	1.67341	3.0063	0.349337	3.11037	1.53668	0.349337	2.75006	0.2845	3.0063		1.41387	1.08056	2.3898	1.11187
												0.441203	0.441203	0.441203	10.2922	3.11037	1.67341	0.904889	3.0063	1.67341	0.904889	1.02091	1.00081	0.441203	0.129436	1.67341	2.75006	3.11037		1.94207	1.02091	2.30885	2.3801
												0.2845	1.08056	1.02091	1.08056	0.2845	1.67341	0.349337	3.11037	0.129436	3.0063	1.53668	1.00081	3.7137	0.904889	1.53668	0.360256	0.409714		1.26368	1.02091	1.17643	1.08039
												10.2922	10.2922	1.08056	0.904889	1.00081	2.75006	1.02091	1.00081	2.75006	0.904889	1.02091	1.08056	1.67341	0.360256	0.2845	0.409714	1.67341		2.26471	1.02091	0.768525	3.10072
												0.2845	0.904889	0.349337	0.2845	1.02091	1.67341	3.7137	0.129436	0.129436	2.75006	2.75006	0.360256	2.75006	1.67341	2.75006	0.441203	0.409714		1.31617	0.904889	2.40072	1.19543
												1.02091	10.2922	3.11037	0.349337	3.7137	1.53668	0.129436	0.360256	0.441203	0.129436	1.02091	0.904889	3.11037	10.2922	10.2922	1.67341	1.53668		2.93613	1.53668	2.66917	3.6681
												3.7137	0.904889	1.67341	3.0063	1.53668	1.53668	1.67341	0.904889	1.67341	3.11037	0.360256	0.2845	0.129436	0.2845	1.00081	0.441203	1.67341		1.40635	1.53668	1.23221	1.05911
												0.441203	0.409714	0.409714	0.2845	0.441203	0.409714	0.2845	0.360256	2.75006	1.08056	2.75006	3.11037	0.441203	1.00081	1.53668	1.08056	3.0063		1.16455	0.441203	1.12697	1.05653
												3.7137	0.409714	0.441203	10.2922	0.129436	2.75006	1.00081	0.409714	3.0063	1.08056	1.67341	1.67341	0.2845	0.360256	2.75006	0.2845	1.02091		1.84004	1.02091	2.34034	2.4492
												0.904889	0.409714	2.75006	10.2922	0.360256	10.2922	1.53668	0.441203	1.08056	0.349337	0.349337	0.409714	0.2845	1.53668	0.2845	1.02091	0.441203		1.92611	0.441203	1.17643	3.21485
												10.2922	10.2922	1.67341	1.02091	3.11037	2.75006	3.0063	10.2922	1.53668	0.2845	3.7137	0.129436	0.129436	10.2922	3.0063	1.08056	0.360256		3.70415	2.75006	2.69278	3.93051
												1.02091	3.0063	1.08056	10.2922	1.00081	3.11037	3.11037	0.2845	3.11037	0.349337	1.02091	0.441203	0.2845	0.129436	0.441203	3.7137	0.441203		1.93164	1.02091	2.66917	2.4936
												3.0063	0.349337	1.08056	1.08056	1.67341	1.53668	1.67341	1.00081	0.360256	2.75006	1.02091	2.75006	2.75006	0.349337	3.7137	0.904889	0.360256		1.55062	1.08056	1.84517	1.06964
												3.7137	2.75006	0.360256	1.08056	1.53668	2.75006	1.00081	1.08056	3.0063	10.2922	0.409714	1.67341	0.441203	1.67341	3.11037	0.409714	0.349337		2.09637	1.53668	2.30885	2.38391
												0.904889	3.7137	3.0063	10.2922	3.0063	0.904889	0.2845	1.67341	0.360256	0.129436	0.360256	0.2845	0.129436	2.75006	0.2845	1.02091	0.2845		1.72882	0.904889	2.46556	2.50806
												3.11037	0.409714	10.2922	1.02091	3.7137	3.11037	3.11037	0.409714	0.129436	1.67341	1.02091	1.08056	2.75006	3.0063	1.02091	0.409714	0.360256		2.15464	1.08056	2.70066	2.42599
												0.360256	0.441203	3.0063	1.00081	10.2922	10.2922	3.11037	3.0063	1.53668	0.2845	0.129436	3.7137	0.360256	3.11037	1.00081	0.904889	3.7137		2.72141	1.53668	2.66917	3.12947
												0.441203	3.0063	1.02091	1.08056	0.441203	1.08056	3.0063	10.2922	3.7137	0.360256	0.2845	1.53668	1.53668	1.08056	1.00081	1.53668	1.00081		1.90705	1.08056	0.535876	2.37437
												0.360256	1.02091	1.00081	0.129436	0.360256	0.2845	0.2845	0.441203	1.08056	1.08056	3.0063	0.2845	2.75006	0.904889	1.53668	3.7137	10.2922		1.67831	1.00081	1.17643	2.45853
												3.7137	3.7137	0.409714	1.67341	0.129436	1.53668	1.67341	1.00081	3.7137	1.02091	0.360256	1.02091	0.129436	0.441203	0.360256	10.2922	1.67341		1.93312	1.02091	1.2637	2.47839
												0.409714	0.349337	1.02091	0.441203	0.349337	0.409714	10.2922	0.349337	3.0063	0.409714	10.2922	1.67341	10.2922	0.2845	1.00081	10.2922	3.0063		3.16937	1.00081	2.59659	4.16096
												2.75006	10.2922	1.08056	10.2922	0.409714	1.08056	0.904889	1.08056	0.129436	3.7137	1.67341	1.53668	0.349337	3.0063	1.02091	0.349337	0.409714		2.35762	1.08056	2.34034	3.15119
												0.409714	0.349337	1.67341	1.00081	10.2922	3.7137	0.2845	1.08056	0.360256	0.129436	0.129436	1.53668	0.409714	1.08056	10.2922	0.349337	1.02091		2.00663	1.00081	1.18735	3.23615
												1.53668	0.441203	0.360256	10.2922	1.67341	0.129436	1.00081	0.349337	0.2845	0.2845	2.75006	3.0063	0.360256	1.53668	0.441203	0.409714	0.2845		1.47888	0.441203	1.18735	2.43762
												0.349337	10.2922	10.2922	2.75006	0.349337	0.441203	0.409714	1.53668	0.360256	10.2922	1.08056	3.11037	1.00081	1.08056	1.53668	1.00081	1.00081		2.75787	1.08056	2.30885	3.67869
												0.129436	0.441203	0.441203	0.360256	1.00081	3.7137	2.75006	1.00081	3.7137	0.441203	0.409714	0.409714	2.75006	1.53668	3.11037	0.904889	0.409714		1.38374	0.904889	2.34034	1.28088
												1.53668	10.2922	0.349337	0.2845	0.360256	0.409714	3.7137	1.67341	2.75006	0.441203	3.0063	2.75006	0.904889	10.2922	3.0063	3.11037	0.360256		2.66126	1.67341	2.59659	3.11179
												1.08056	2.75006	0.360256	0.360256	1.53668	3.7137	0.349337	1.02091	3.7137	10.2922	10.2922	1.53668	0.904889	0.360256	1.67341	1.53668	2.75006		2.60187	1.53668	1.84517	3.09138
												3.0063	3.0063	1.53668	1.02091	1.08056	1.00081	3.0063	1.00081	1.67341	0.349337	10.2922	0.904889	0.441203	1.00081	10.2922	0.360256	3.7137		2.5698	1.08056	2.0055	3.08361
												0.129436	10.2922	3.7137	2.75006	0.360256	0.904889	3.7137	0.129436	2.75006	0.441203	0.349337	1.08056	0.2845	0.2845	1.02091	2.75006	0.409714		1.84497	0.904889	2.40072	2.52701
												0.349337	0.441203	0.129436	1.08056	0.349337	1.67341	3.0063	3.7137	0.441203	0.441203	1.53668	10.2922	2.75006	1.08056	0.409714	0.409714	0.409714		1.67731	0.441203	1.2637	2.46651
												0.360256	0.129436	1.00081	1.53668	1.08056	0.349337	3.7137	0.2845	2.75006	0.904889	3.7137	1.53668	1.53668	1.53668	0.129436	1.67341	1.02091		1.3681	1.08056	1.17643	1.11718
												10.2922	0.2845	3.0063	0.360256	1.02091	10.2922	1.00081	0.2845	1.02091	2.75006	1.00081	3.11037	1.53668	0.360256	3.11037	1.53668	1.67341		2.5083	1.53668	2.0055	3.09114
												3.11037	2.75006	10.2922	0.349337	1.02091	2.75006	10.2922	3.11037	3.0063	1.02091	1.02091	0.129436	0.360256	1.08056	1.00081	0.441203	0.349337		2.4756	1.02091	2.5651	3.13314
												1.67341	3.7137	0.904889	0.2845	1.53668	10.2922	1.00081	0.349337	3.7137	0.904889	1.08056	10.2922	0.360256	1.67341	0.441203	1.67341	0.441203		2.37272	1.08056	1.23221	3.15263
												0.360256	0.360256	3.7137	0.409714	2.75006	0.2845	3.11037	0.129436	3.7137	3.7137	1.08056	0.349337	0.360256	0.441203	0.349337	2.75006	1.00081		1.46337	0.441203	2.3898	1.43686
												1.00081	0.441203	3.0063	1.02091	1.00081	1.02091	3.7137	2.75006	0.129436	10.2922	0.441203	0.349337	3.0063	2.75006	1.02091	0.360256	1.02091		1.96031	1.02091	2.30885	2.4293
												1.53668	2.75006	0.409714	2.75006	2.75006	0.2845	2.75006	0.2845	3.11037	0.904889	3.11037	1.02091	3.0063	10.2922	3.7137	3.11037	1.00081		2.5168	2.75006	2.10956	2.31711
												0.129436	0.349337	0.2845	2.75006	1.53668	1.67341	0.360256	1.53668	0.2845	1.53668	10.2922	0.409714	3.11037	1.08056	0.2845	1.02091	10.2922		2.17247	1.08056	1.32408	3.17839
												1.53668	2.75006	0.129436	0.409714	1.53668	1.00081	0.2845	0.129436	10.2922	1.67341	0.129436	0.409714	0.409714	0.360256	1.00081	3.7137	1.08056		1.57924	1.00081	1.17643	2.45387
												3.11037	3.0063	2.75006	0.349337	0.904889	0.2845	1.53668	1.08056	0.360256	0.904889	1.08056	1.00081	0.2845	1.08056	1.00081	0.409714	1.02091		1.18622	1.00081	0.67085	0.917983
												0.409714	1.02091	1.08056	0.441203	2.75006	3.7137	0.904889	10.2922	1.00081	10.2922	0.441203	1.67341	1.02091	3.11037	0.2845	0.2845	0.2845		2.29445	1.02091	2.30885	3.1826
												1.67341	3.11037	3.11037	1.53668	2.75006	0.441203	1.53668	1.67341	0.360256	0.904889	0.2845	0.349337	0.360256	1.08056	0.441203	3.0063	0.409714		1.35466	1.08056	1.2637	1.06308
												0.129436	1.67341	1.67341	0.349337	3.0063	1.02091	3.0063	3.7137	10.2922	10.2922	0.904889	0.349337	0.360256	3.0063	0.129436	3.11037	3.0063		2.7073	1.67341	2.64605	3.1099
												3.11037	0.904889	1.67341	0.349337	0.441203	1.67341	0.409714	0.349337	0.349337	2.75006	1.00081	0.129436	0.409714	0.2845	0.360256	0.360256	3.11037		1.0392	0.409714	1.32408	1.03765
												1.67341	0.409714	1.02091	0.904889	3.0063	1.02091	1.02091	0.904889	0.2845	0.129436	1.02091	0.409714	3.11037	0.129436	1.53668	0.904889	0.409714		1.0528	0.904889	0.611198	0.875891
												0.349337	1.67341	0.904889	3.7137	1.00081	2.75006	1.02091	1.53668	3.7137	2.75006	0.409714	3.0063	1.00081	3.7137	3.11037	10.2922	1.00081		2.4675	1.67341	2.10956	2.34459
												0.129436	1.53668	3.7137	1.02091	3.11037	2.75006	10.2922	3.7137	1.67341	0.904889	1.00081	0.904889	3.11037	0.409714	0.409714	3.7137	1.02091		2.31856	1.53668	2.20548	2.41177
												3.7137	2.75006	0.360256	3.0063	1.02091	0.349337	0.409714	0.409714	0.360256	1.53668	3.11037	0.441203	3.11037	1.02091	0.349337	0.360256	1.00081		1.37119	1.00081	2.3898	1.23465
												0.904889	3.0063	2.75006	2.75006	1.00081	3.7137	0.441203	0.349337	0.441203	0.349337	1.08056	0.904889	3.0063	1.67341	3.7137	0.409714	1.53668		1.64895	1.08056	2.30885	1.23315
												1.08056	2.75006	0.904889	2.75006	0.409714	0.129436	3.0063	3.11037	2.75006	1.00081	3.11037	1.53668	1.02091	10.2922	3.11037	1.00081	1.67341		2.33159	1.67341	2.0055	2.29999
												0.2845	3.0063	0.129436	1.53668	0.360256	1.02091	0.409714	1.00081	0.360256	1.00081	1.08056	0.904889	0.441203	0.129436	10.2922	0.904889	0.409714		1.36897	0.904889	0.660657	2.40083
												3.11037	0.409714	1.08056	1.53668	3.11037	0.904889	1.08056	0.409714	1.53668	10.2922	0.904889	1.08056	1.08056	0.129436	10.2922	0.349337	3.0063		2.37147	1.08056	2.10141	3.12394
												0.349337	1.02091	1.53668	2.75006	0.2845	1.53668	3.7137	1.02091	0.441203	3.11037	3.7137	1.08056	3.11037	0.2845	0.360256	10.2922	0.441203		2.0616	1.08056	2.66917	2.46156
												2.75006	0.349337	1.67341	0.409714	1.53668	0.360256	0.441203	0.349337	3.11037	1.02091	0.360256	10.2922	1.02091	0.2845	0.129436	1.53668	1.02091		1.56742	1.02091	1.17643	2.4111
												0.360256	1.00081	10.2922	0.129436	0.129436	1.02091	3.7137	1.02091	2.75006	3.7137	1.67341	0.409714	10.2922	0.129436	0.129436	0.2845	1.53668		2.26981	1.02091	2.46556	3.24146
												10.2922	0.409714	0.409714	1.02091	3.0063	1.00081	10.2922	0.349337	0.360256	3.7137	0.360256	3.7137	0.904889	0.904889	0.2845	1.02091	0.360256		2.25909	0.904889	2.64605	3.2343
												1.02091	0.349337	0.349337	0.360256	0.441203	1.08056	0.129436	1.00081	1.67341	0.2845	3.11037	0.904889	0.129436	0.360256	3.7137	1.00081	0.409714		0.959938	0.441203	0.671576	1.019
												1.02091	0.349337	3.0063	0.409714	10.2922	2.75006	1.02091	1.67341	0.360256	0.349337	3.0063	0.349337	1.53668	0.441203	0.129436	0.129436	0.2845		1.59467	0.441203	1.32408	2.45658
												0.360256	0.441203	1.00081	1.53668	2.75006	1.53668	0.2845	0.2845	1.53668	0.129436	0.360256	0.349337	0.441203	3.11037	3.7137	1.08056	10.2922		1.71814	1.00081	1.17643	2.46191
												1.53668	10.2922	3.11037	1.00081	0.2845	0.349337	0.349337	1.53668	0.129436	0.904889	1.08056	3.0063	3.7137	2.75006	0.360256	3.11037	0.129436		1.97911	1.08056	2.65697	2.46579
												3.0063	0.349337	1.53668	0.441203	1.08056	0.349337	3.0063	0.2845	3.11037	0.409714	0.904889	10.2922	0.349337	1.53668	1.00081	0.349337	3.0063		1.82434	1.00081	2.65697	2.43387
												0.904889	1.53668	1.08056	3.0063	0.441203	1.00081	1.53668	0.2845	0.904889	1.67341	0.349337	0.2845	3.0063	1.53668	3.0063	0.2845	1.67341		1.32418	1.08056	1.23221	0.947243
												3.11037	1.02091	0.409714	10.2922	2.75006	0.129436	0.441203	1.00081	2.75006	0.129436	1.67341	1.02091	3.11037	10.2922	0.2845	1.02091	1.00081		2.37866	1.02091	2.30885	3.14794
												2.75006	0.441203	10.2922	0.904889	0.2845	3.0063	2.75006	1.67341	3.0063	1.53668	0.360256	3.7137	0.904889	0.409714	1.02091	3.11037	0.441203		2.15333	1.53668	2.5651	2.40286
												0.360256	0.904889	0.129436	1.02091	0.129436	1.08056	1.02091	3.0063	0.904889	1.02091	2.75006	1.67341	0.904889	10.2922	3.11037	0.360256	2.75006		1.84822	1.02091	1.84517	2.39192
												3.0063	0.441203	3.11037	1.00081	1.00081	0.349337	0.441203	3.7137	0.2845	0.441203	0.904889	3.0063	0.349337	3.7137	0.409714	1.67341	0.904889		1.45598	0.904889	2.5651	1.29454
												10.2922	2.75006	1.08056	1.02091	0.360256	0.904889	0.349337	0.360256	0.360256	1.00081	3.0063	10.2922	3.7137	0.904889	0.2845	0.409714	3.7137		2.40026	1.00081	2.64605	3.19872
												2.75006	3.0063	10.2922	0.349337	0.349337	0.409714	3.7137	1.00081	0.904889	0.129436	3.11037	0.129436	3.7137	0.904889	1.02091	1.67341	1.08056		2.03171	1.02091	2.59659	2.47119
												3.0063	0.441203	1.00081	3.0063	1.67341	0.349337	10.2922	2.75006	3.7137	0.129436	0.2845	0.409714	0.349337	0.129436	0.441203	1.08056	0.409714		1.73336	0.441203	2.40072	2.50418
												3.0063	0.441203	3.0063	3.11037	10.2922	1.67341	0.360256	3.7137	0.2845	0.2845	3.7137	2.75006	1.53668	3.11037	0.441203	0.441203	1.53668		2.33545	1.67341	2.66917	2.42609
												1.53668	1.67341	0.904889	1.53668	1.67341	3.0063	1.00081	10.2922	0.360256	3.7137	2.75006	0.349337	1.02091	0.904889	1.53668	0.409714	0.129436		1.92937	1.53668	0.768525	2.36962
												2.75006	2.75006	10.2922	0.2845	0.904889	1.53668	3.0063	0.349337	0.904889	3.0063	1.67341	3.0063	1.08056	0.441203	1.00081	1.00081	1.02091		2.05937	1.08056	1.84517	2.33829
												1.67341	3.11037	3.11037	0.360256	10.2922	1.02091	1.02091	0.904889	0.441203	10.2922	0.2845	3.7137	1.02091	3.0063	1.53668	0.904889	3.7137		2.72984	1.53668	2.20548	3.07687
												1.67341	10.2922	0.904889	3.11037	1.02091	3.0063	0.904889	1.00081	1.53668	0.349337	2.75006	1.08056	0.441203	1.67341	10.2922	0.904889	0.409714		2.43246	1.08056	1.84517	3.07877
												0.349337	10.2922	0.360256	10.2922	0.409714	0.349337	1.02091	1.53668	0.349337	1.53668	1.00081	0.2845	1.67341	0.129436	3.11037	0.2845	0.129436		1.94759	0.409714	1.18735	3.23531
												10.2922	3.11037	3.11037	10.2922	0.349337	0.129436	1.53668	0.129436	1.08056	1.67341	3.7137	10.2922	3.7137	1.08056	1.02091	1.02091	0.441203		3.11689	1.53668	2.69278	3.61849
												2.75006	0.349337	0.441203	0.904889	1.08056	3.0063	3.0063	0.360256	1.08056	1.08056	0.349337	10.2922	2.75006	0.441203	3.11037	0.129436	1.53668		1.92172	1.08056	2.30885	2.41721
												0.409714	3.0063	1.67341	3.11037	10.2922	3.11037	1.67341	0.129436	1.02091	1.00081	1.02091	0.2845	0.904889	0.360256	0.2845	1.08056	1.53668		1.8176	1.02091	1.2637	2.39353
												3.11037	1.08056	0.349337	0.2845	1.53668	0.409714	1.02091	10.2922	0.2845	1.67341	0.441203	0.129436	3.0063	0.2845	10.2922	1.02091	0.409714		2.09567	1.02091	1.32408	3.21359
												0.129436	0.409714	3.11037	3.11037	1.02091	0.129436	3.11037	3.0063	0.360256	0.904889	10.2922	1.00081	3.7137	3.0063	1.02091	0.129436	0.129436		2.0344	1.02091	2.75012	2.5091
												0.904889	1.08056	3.11037	0.2845	10.2922	1.53668	0.441203	0.441203	3.11037	0.409714	1.02091	1.02091	0.409714	0.349337	1.02091	3.0063	0.904889		1.72616	1.02091	1.09548	2.4094
												3.7137	3.11037	0.2845	3.7137	1.00081	3.0063	1.67341	3.7137	0.2845	1.53668	1.53668	1.08056	10.2922	1.02091	0.2845	0.2845	1.67341		2.24767	1.53668	2.10956	2.42371
												0.349337	1.67341	2.75006	0.409714	1.08056	0.409714	0.409714	1.67341	1.67341	3.7137	0.441203	1.00081	0.2845	1.00081	1.67341	0.129436	2.75006		1.26019	1.00081	1.2637	1.03712
												1.00081	3.0063	0.2845	2.75006	1.67341	10.2922	1.67341	1.53668	1.00081	0.2845	1.67341	1.53668	0.2845	0.2845	10.2922	3.11037	3.11037		2.57616	1.67341	2.0055	3.06631
												1.67341	3.11037	0.441203	0.441203	0.360256	3.0063	1.00081	0.904889	3.7137	3.0063	1.53668	3.0063	0.904889	10.2922	1.67341	1.08056	1.53668		2.21701	1.53668	2.10141	2.33988
												1.53668	10.2922	2.75006	3.7137	10.2922	3.11037	0.129436	1.08056	0.2845	1.08056	10.2922	1.08056	3.11037	10.2922	3.0063	10.2922	0.360256		4.27672	3.0063	9.21161	4.14232
												0.441203	3.11037	0.360256	0.441203	1.53668	2.75006	3.7137	1.67341	2.75006	10.2922	0.2845	1.08056	0.441203	1.53668	3.0063	0.904889	0.360256		2.04021	1.53668	2.30885	2.4139
												2.75006	3.11037	1.02091	3.7137	3.7137	0.904889	0.441203	1.00081	1.00081	0.409714	1.67341	10.2922	0.360256	3.7137	1.53668	3.0063	0.441203		2.2994	1.53668	2.20548	2.4162
												0.409714	0.409714	1.53668	0.2845	1.53668	1.53668	3.0063	0.129436	0.129436	1.08056	0.360256	0.349337	0.409714	3.0063	1.08056	0.129436	3.11037		1.08857	0.409714	1.18735	1.05805
												2.75006	1.00081	0.129436	1.53668	3.11037	1.00081	1.00081	0.409714	0.409714	1.02091	0.904889	0.349337	1.67341	0.2845	1.67341	0.360256	0.441203		1.06214	1.00081	1.12697	0.857569
												0.441203	10.2922	0.360256	0.129436	0.2845	0.349337	1.08056	0.904889	0.129436	0.2845	0.441203	2.75006	10.2922	0.129436	0.2845	1.02091	0.349337		1.7367	0.360256	0.736412	3.28092
												0.904889	2.75006	0.129436	1.02091	2.75006	1.53668	1.02091	0.360256	1.53668	0.904889	1.67341	1.00081	2.75006	0.2845	3.7137	0.409714	0.129436		1.34567	1.02091	1.2637	1.07106
												2.75006	10.2922	0.409714	1.02091	3.11037	3.11037	1.02091	0.349337	0.441203	1.67341	0.2845	1.08056	0.129436	0.129436	0.904889	3.0063	1.00081		1.80673	1.02091	2.34034	2.43487
												1.02091	2.75006	1.02091	0.904889	3.0063	3.11037	0.904889	1.53668	0.129436	0.441203	3.11037	0.2845	0.409714	1.02091	1.02091	2.75006	10.2922		1.98319	1.02091	1.84517	2.38757
												0.349337	0.2845	0.409714	0.409714	3.11037	0.441203	3.11037	1.02091	3.7137	0.441203	1.00081	0.129436	1.02091	0.129436	0.349337	0.349337	1.00081		1.01595	0.441203	0.671576	1.14256
												1.08056	0.2845	10.2922	0.441203	1.02091	1.67341	3.0063	1.67341	3.7137	1.00081	1.00081	1.67341	0.129436	0.441203	0.349337	0.409714	1.02091		1.71834	1.02091	1.23221	2.41086
												0.904889	0.129436	0.349337	0.129436	0.409714	10.2922	1.02091	1.67341	0.360256	3.11037	0.349337	0.409714	0.349337	1.08056	3.7137	1.67341	3.0063		1.70367	0.904889	1.32408	2.48225
												0.441203	3.0063	1.08056	1.53668	1.02091	3.11037	1.02091	0.409714	1.08056	1.08056	1.00081	0.904889	1.00081	10.2922	2.75006	0.2845	0.349337		1.78649	1.02091	0.631794	2.36225
												1.53668	1.53668	0.2845	1.00081	0.904889	0.129436	1.08056	3.7137	10.2922	2.75006	0.904889	2.75006	0.129436	1.02091	1.53668	0.409714	0.360256		1.78479	1.02091	1.12697	2.41141
												0.2845	0.129436	3.11037	2.75006	1.67341	0.349337	1.02091	0.2845	10.2922	1.00081	1.02091	0.129436	2.75006	1.53668	0.129436	1.02091	3.11037		1.79961	1.02091	2.46556	2.43633
												1.53668	3.11037	0.360256	3.11037	0.409714	3.0063	1.53668	3.7137	0.360256	1.08056	0.409714	0.441203	0.349337	0.349337	1.67341	0.409714	0.904889		1.33897	0.904889	1.2637	1.18352
												0.360256	0.129436	0.349337	1.53668	10.2922	2.75006	1.00081	3.0063	3.11037	0.129436	3.11037	0.129436	3.11037	1.67341	2.75006	0.360256	2.75006		2.14993	1.67341	2.64605	2.4328
												0.904889	0.441203	3.0063	0.2845	0.904889	3.0063	0.441203	1.67341	1.53668	10.2922	3.11037	0.360256	1.00081	1.02091	1.08056	1.67341	3.0063		1.98495	1.08056	2.10141	2.36045
												0.409714	1.67341	0.360256	0.2845	0.441203	0.2845	1.02091	0.441203	1.67341	0.360256	0.129436	0.904889	0.2845	1.00081	2.75006	3.11037	1.53668		0.98036	0.441203	1.17643	0.894409
												1.67341	0.904889	10.2922	0.2845	1.00081	0.129436	1.02091	0.409714	1.53668	0.349337	0.2845	2.75006	0.409714	3.0063	0.409714	0.409714	0.360256		1.48424	0.409714	1.17643	2.42648
												2.75006	3.7137	0.409714	3.0063	3.0063	0.349337	1.08056	1.00081	2.75006	0.409714	2.75006	10.2922	1.67341	10.2922	1.53668	1.00081	3.0063		2.88401	2.75006	2.0055	2.98793
												1.08056	0.409714	2.75006	0.129436	1.67341	3.0063	1.08056	1.02091	0.2845	3.0063	0.409714	0.349337	0.2845	3.7137	3.0063	0.409714	0.129436		1.33791	1.02091	2.40072	1.25092
												0.2845	0.129436	0.441203	1.02091	0.441203	3.11037	0.904889	0.2845	0.2845	1.67341	0.2845	0.2845	3.0063	1.00081	0.349337	0.409714	3.11037		1.0012	0.441203	0.736412	1.06388
												0.360256	0.349337	0.129436	0.441203	0.360256	1.02091	3.0063	0.360256	1.00081	0.441203	1.00081	10.2922	3.11037	1.00081	3.0063	3.7137	0.349337		1.76138	1.00081	2.64605	2.49769
												3.0063	0.904889	1.00081	1.08056	0.904889	0.904889	0.360256	0.2845	2.75006	10.2922	1.08056	1.00081	3.7137	0.904889	10.2922	0.409714	0.349337		2.30827	1.00081	1.84517	3.16017
												2.75006	0.2845	0.2845	3.11037	2.75006	1.00081	0.409714	1.00081	1.67341	1.08056	3.0063	3.11037	0.441203	0.129436	0.441203	3.0063	0.349337		1.46053	1.00081	2.34034	1.20197
												2.75006	3.0063	0.409714	10.2922	3.0063	0.360256	0.904889	0.360256	10.2922	3.11037	0.129436	10.2922	1.02091	1.02091	0.409714	3.7137	1.53668		3.09506	1.53668	2.70066	3.62214
												3.11037	10.2922	0.349337	0.349337	1.02091	0.2845	0.2845	10.2922	1.53668	3.0063	1.53668	3.11037	1.67341	0.360256	2.75006	3.0063	3.11037		2.71022	1.67341	2.75012	3.06951
												1.02091	0.129436	0.2845	3.11037	10.2922	0.409714	1.02091	3.0063	1.00081	1.08056	1.53668	0.349337	1.02091	3.0063	1.67341	1.08056	2.75006		1.92782	1.08056	1.74925	2.37269
												1.02091	0.2845	3.7137	3.11037	0.409714	3.11037	3.7137	1.00081	0.349337	1.08056	0.2845	0.409714	1.67341	0.904889	1.02091	1.53668	0.409714		1.41375	1.02091	1.2637	1.22413
												0.129436	0.904889	0.129436	2.75006	2.75006	0.129436	10.2922	1.00081	1.67341	10.2922	10.2922	2.75006	3.11037	1.08056	3.7137	3.11037	0.441203		3.20884	2.75006	2.20548	3.57601
												1.53668	2.75006	0.409714	2.75006	1.67341	10.2922	0.349337	3.0063	0.441203	10.2922	10.2922	0.441203	0.349337	1.08056	1.00081	3.11037	1.00081		2.98685	1.53668	2.5651	3.61505
												0.441203	0.349337	1.53668	3.0063	1.53668	3.11037	0.409714	0.441203	0.129436	1.00081	3.7137	1.00081	0.409714	0.2845	0.409714	1.02091	1.08056		1.16951	1.00081	1.12697	1.09831
												10.2922	2.75006	1.67341	0.2845	0.349337	1.00081	3.7137	1.00081	0.360256	0.129436	3.7137	0.349337	0.441203	3.7137	2.75006	1.00081	0.2845		1.98869	1.00081	2.40072	2.52176
												10.2922	0.2845	1.67341	3.11037	3.7137	0.2845	0.2845	1.02091	1.02091	3.7137	0.349337	3.11037	10.2922	0.441203	1.02091	0.129436	3.11037		2.57956	1.02091	2.76104	3.18048
												1.53668	0.441203	10.2922	10.2922	0.441203	3.7137	1.08056	1.02091	0.349337	3.7137	1.02091	2.75006	1.02091	0.904889	0.904889	0.441203	0.2845		2.36524	1.02091	2.30885	3.17195
												2.75006	1.08056	3.0063	1.53668	0.129436	0.441203	0.904889	3.7137	0.441203	0.904889	1.53668	0.129436	0.441203	2.75006	3.0063	3.7137	3.0063		1.73486	1.53668	2.5651	1.29427
												1.08056	0.409714	0.409714	1.08056	0.441203	0.409714	1.08056	3.11037	1.02091	0.129436	0.129436	3.7137	0.2845	0.2845	1.02091	3.7137	3.0063		1.25446	1.02091	0.67085	1.27534
												0.409714	0.441203	0.441203	3.0063	0.360256	3.7137	3.7137	0.129436	10.2922	0.129436	1.53668	3.11037	3.7137	1.67341	0.129436	10.2922	3.11037		2.71784	1.67341	3.30398	3.18144
												1.02091	0.904889	1.08056	0.349337	10.2922	1.08056	0.2845	0.349337	1.02091	3.11037	0.349337	0.360256	2.75006	3.11037	3.7137	0.360256	3.7137		1.99125	1.02091	2.75012	2.487
												0.360256	0.409714	2.75006	0.2845	1.67341	10.2922	3.11037	0.129436	3.0063	3.7137	0.904889	3.11037	3.11037	1.53668	1.53668	0.904889	0.409714		2.1908	1.53668	2.70066	2.41707
												0.349337	10.2922	0.904889	0.129436	10.2922	2.75006	0.904889	3.0063	1.02091	1.08056	1.67341	0.2845	0.904889	1.02091	0.409714	1.67341	3.0063		2.33552	1.02091	1.84517	3.12714
												2.75006	1.67341	0.409714	1.00081	2.75006	2.75006	3.11037	1.00081	0.349337	1.02091	1.67341	1.02091	0.349337	0.904889	0.904889	3.7137	1.53668		1.58349	1.02091	1.84517	1.04962
												0.349337	1.02091	2.75006	0.409714	1.08056	0.129436	0.349337	1.67341	1.00081	0.441203	1.53668	3.11037	1.08056	1.53668	1.53668	0.349337	3.7137		1.29816	1.08056	1.12697	1.0425
												2.75006	1.08056	0.129436	0.2845	0.904889	0.409714	2.75006	3.0063	3.0063	1.67341	0.2845	0.2845	0.441203	0.409714	2.75006	3.11037	0.349337		1.3897	0.904889	2.40072	1.2069
												1.08056	1.00081	1.53668	0.904889	0.129436	1.08056	0.2845	0.129436	3.7137	2.75006	0.349337	1.00081	1.00081	3.7137	2.75006	2.75006	0.349337		1.44263	1.00081	2.40072	1.21887
												0.2845	2.75006	0.349337	0.409714	0.441203	0.409714	1.02091	0.349337	1.67341	0.360256	1.08056	10.2922	0.441203	10.2922	0.129436	3.7137	0.904889		2.05309	0.441203	1.31316	3.24595
												1.02091	0.360256	0.2845	0.129436	1.67341	0.904889	0.904889	1.53668	0.349337	0.904889	0.904889	0.441203	3.7137	0.360256	0.360256	1.53668	3.0063		1.08191	0.904889	1.17643	0.986622
												0.441203	2.75006	0.441203	0.409714	0.129436	2.75006	3.11037	10.2922	3.7137	1.53668	3.0063	0.441203	3.11037	2.75006	3.0063	3.11037	3.11037		2.59468	2.75006	2.66917	2.34337
												3.11037	0.360256	0.904889	1.08056	3.7137	3.0063	2.75006	1.08056	3.11037	3.11037	3.0063	0.409714	0.409714	10.2922	0.129436	0.904889	0.2845		2.21554	1.08056	2.70066	2.44274
												3.11037	0.360256	0.349337	10.2922	0.129436	0.904889	0.441203	2.75006	3.11037	1.67341	1.02091	0.129436	3.0063	0.2845	1.02091	3.7137	0.904889		1.95307	1.02091	2.64605	2.4737
												1.67341	2.75006	1.02091	0.129436	0.349337	0.409714	0.441203	0.441203	0.2845	1.02091	0.409714	1.00081	1.08056	0.441203	0.349337	1.08056	0.129436		0.76543	0.441203	0.671576	0.666273
												0.904889	0.349337	2.75006	3.0063	1.00081	1.53668	0.360256	0.360256	0.360256	1.67341	1.08056	0.2845	3.11037	0.129436	1.53668	3.0063	1.08056		1.32533	1.08056	1.31316	1.05298
												2.75006	0.441203	3.11037	0.904889	3.0063	0.409714	2.75006	0.409714	0.441203	0.409714	10.2922	3.7137	0.904889	0.129436	1.08056	0.904889	1.02091		1.92234	0.904889	2.30885	2.45347
												0.349337	0.2845	0.349337	10.2922	3.0063	2.75006	1.53668	2.75006	1.00081	0.409714	0.409714	0.904889	1.53668	10.2922	3.11037	2.75006	3.0063		2.63172	1.53668	2.59659	3.07977
												0.349337	0.129436	1.02091	1.67341	10.2922	3.7137	1.00081	3.0063	0.360256	1.08056	10.2922	0.441203	1.00081	1.02091	0.129436	0.360256	2.75006		2.27187	1.02091	2.3898	3.19347
												3.11037	0.2845	0.360256	0.409714	2.75006	3.11037	0.2845	10.2922	1.08056	0.904889	0.409714	1.00081	3.11037	1.67341	1.67341	1.00081	0.904889		1.90358	1.00081	2.34034	2.39727
												1.53668	0.904889	0.904889	3.7137	0.409714	0.129436	0.349337	1.67341	0.409714	0.360256	0.360256	1.53668	2.75006	0.349337	0.2845	3.11037	0.904889		1.15812	0.904889	1.17643	1.09385
												3.7137	0.2845	1.67341	1.00081	0.349337	0.360256	3.0063	3.0063	1.67341	1.67341	0.129436	0.349337	10.2922	0.129436	3.11037	0.409714	0.409714		1.85715	1.00081	2.65697	2.48827
												2.75006	3.0063	1.53668	1.02091	3.7137	3.7137	3.0063	0.349337	1.67341	1.53668	0.441203	0.409714	1.08056	0.349337	1.08056	0.441203	0.904889		1.58909	1.08056	2.30885	1.19409
												0.904889	0.349337	0.904889	1.53668	0.409714	0.2845	1.00081	0.360256	0.409714	0.129436	1.53668	1.00081	3.0063	1.00081	2.75006	3.11037	1.08056		1.16328	1.00081	1.12697	0.951589
												3.0063	3.7137	2.75006	1.08056	2.75006	1.02091	3.11037	2.75006	0.360256	1.02091	1.00081	1.08056	3.7137	1.02091	1.53668	1.67341	0.904889		1.91142	1.53668	1.72914	1.10249
												0.349337	0.441203	1.08056	10.2922	1.53668	1.67341	0.2845	0.441203	1.67341	1.00081	1.02091	3.0063	1.67341	1.67341	3.0063	1.00081	0.360256		1.79498	1.08056	1.23221	2.34159
												2.75006	0.409714	3.0063	1.53668	3.11037	1.67341	1.08056	0.360256	3.7137	0.349337	1.53668	0.2845	1.53668	1.02091	1.02091	2.75006	1.53668		1.62805	1.53668	1.72914	1.07729
												0.441203	10.2922	0.441203	0.2845	0.409714	2.75006	0.409714	1.08056	10.2922	3.11037	0.904889	3.0063	0.904889	2.75006	1.67341	1.67341	0.409714		2.40202	1.08056	2.30885	3.13239
												3.7137	0.349337	0.409714	1.53668	0.441203	1.53668	1.02091	1.67341	0.2845	3.11037	1.53668	1.67341	1.02091	3.0063	2.75006	0.360256	1.53668		1.52711	1.53668	1.23221	1.06793
												0.2845	0.349337	10.2922	0.2845	1.08056	3.0063	1.67341	0.2845	1.02091	0.129436	2.75006	1.08056	0.129436	0.409714	0.409714	0.441203	0.360256		1.41098	0.409714	0.796064	2.44849
												1.00081	0.409714	3.7137	0.360256	10.2922	3.7137	0.904889	0.904889	3.7137	3.0063	1.08056	1.67341	3.11037	3.0063	1.53668	3.7137	0.409714		2.50299	1.67341	2.80881	2.39498
												1.02091	0.409714	0.441203	1.08056	1.53668	1.08056	0.409714	0.904889	0.129436	1.02091	0.441203	1.08056	0.904889	3.11037	0.360256	0.409714	3.7137		1.06208	0.904889	0.67085	0.965523
												1.00081	0.904889	0.129436	0.409714	1.08056	10.2922	10.2922	3.0063	1.53668	0.441203	3.7137	1.08056	1.08056	0.360256	0.2845	3.0063	3.7137		2.49021	1.08056	2.5651	3.16595
												0.441203	1.53668	0.2845	0.441203	1.02091	1.08056	0.441203	3.11037	3.11037	1.67341	0.349337	0.360256	1.08056	1.00081	3.11037	0.904889	3.0063		1.35017	1.02091	1.23221	1.07084
												3.11037	0.2845	0.360256	0.360256	3.11037	1.00081	1.53668	0.409714	0.409714	0.360256	10.2922	2.75006	0.441203	3.11037	3.11037	0.409714	0.904889		1.8801	0.904889	2.70066	2.4679
												3.7137	3.7137	2.75006	1.08056	0.349337	0.2845	1.53668	0.904889	0.441203	2.75006	0.409714	1.08056	2.75006	0.349337	1.67341	3.11037	1.02091		1.6423	1.08056	2.30885	1.22831
												3.7137	0.129436	0.129436	0.904889	1.67341	3.7137	0.349337	1.02091	10.2922	0.409714	1.67341	3.7137	3.7137	0.360256	10.2922	1.67341	0.360256		2.59551	1.67341	3.35344	3.19517
												0.2845	0.349337	0.409714	0.129436	0.409714	1.02091	2.75006	0.129436	10.2922	1.53668	0.360256	3.0063	1.53668	0.441203	3.11037	0.441203	1.67341		1.64008	0.441203	1.31316	2.45118
												1.08056	3.0063	3.11037	1.02091	0.409714	1.08056	10.2922	3.7137	3.7137	1.53668	10.2922	0.129436	1.08056	0.349337	1.67341	1.02091	2.75006		2.72121	1.53668	2.08946	3.0709
												0.129436	1.67341	1.00081	0.904889	2.75006	0.441203	0.2845	1.00081	0.441203	1.08056	3.11037	0.349337	3.11037	0.349337	3.7137	3.7137	1.08056		1.47849	1.00081	2.30885	1.27531
												1.53668	1.00081	10.2922	0.409714	0.904889	0.349337	1.02091	3.7137	1.08056	1.00081	3.11037	0.904889	1.53668	0.349337	3.0063	1.67341	10.2922		2.48134	1.08056	2.10141	3.09715
												0.409714	0.360256	3.7137	1.53668	3.11037	10.2922	1.00081	1.67341	1.00081	3.0063	0.2845	0.2845	1.08056	1.02091	1.08056	0.129436	0.129436		1.77142	1.02091	1.31316	2.45106
												1.00081	3.7137	1.67341	3.11037	0.409714	1.08056	0.904889	0.904889	10.2922	1.08056	0.409714	0.2845	1.67341	1.08056	0.904889	3.7137	3.7137		2.1148	1.08056	2.20548	2.42288
												10.2922	10.2922	2.75006	0.904889	0.129436	0.904889	0.129436	0.441203	2.75006	3.7137	0.441203	0.360256	1.08056	3.11037	1.67341	1.00081	0.2845		2.36818	1.00081	2.30885	3.18541
												3.7137	0.409714	3.0063	1.67341	0.2845	1.67341	0.409714	0.2845	0.349337	1.67341	1.67341	1.02091	3.0063	3.7137	0.2845	3.0063	1.67341		1.63862	1.67341	2.59659	1.24486
												0.349337	3.7137	1.08056	0.349337	0.904889	1.53668	1.08056	1.67341	0.2845	2.75006	1.02091	3.11037	1.02091	1.00081	10.2922	0.360256	3.0063		1.97263	1.08056	1.84517	2.39401
												0.360256	1.67341	1.00081	2.75006	3.0063	0.904889	0.349337	0.904889	0.441203	1.02091	0.409714	1.53668	1.02091	1.67341	0.904889	1.08056	1.67341		1.21833	1.02091	0.768525	0.76868
												0.2845	1.00081	2.75006	1.02091	10.2922	0.409714	0.129436	0.409714	0.409714	0.129436	1.08056	0.129436	0.904889	2.75006	1.53668	0.409714	2.75006		1.55282	0.904889	1.12697	2.4344
												0.441203	0.129436	3.11037	0.441203	1.67341	3.11037	0.129436	0.129436	1.08056	10.2922	3.0063	1.08056	3.7137	2.75006	1.02091	0.129436	0.2845		1.91312	1.08056	2.7218	2.50205
												0.904889	0.409714	0.360256	0.441203	3.0063	0.2845	0.349337	0.904889	3.0063	1.53668	2.75006	0.904889	0.2845	1.53668	0.360256	0.441203	0.360256		1.04952	0.441203	1.17643	0.978606
												1.08056	3.0063	0.441203	1.00081	3.0063	0.904889	1.00081	1.00081	10.2922	0.409714	0.904889	3.0063	10.2922	0.2845	1.00081	1.02091	0.349337		2.29426	1.00081	2.10141	3.14154
												3.7137	0.904889	1.67341	0.409714	1.02091	0.409714	2.75006	0.360256	0.349337	1.02091	1.02091	0.409714	1.53668	0.441203	3.11037	0.409714	0.349337		1.17005	0.904889	1.12697	1.06368
												1.53668	0.360256	0.904889	0.129436	0.360256	1.00081	0.409714	0.129436	1.67341	2.75006	3.7137	0.360256	1.02091	0.441203	0.349337	1.53668	3.0063		1.15784	0.904889	1.17643	1.08672
												1.67341	1.67341	10.2922	1.02091	0.2845	0.904889	3.7137	2.75006	3.0063	1.67341	0.2845	1.00081	3.0063	10.2922	3.7137	0.441203	0.349337		2.71064	1.67341	2.10141	3.08133
												0.349337	1.67341	1.67341	0.349337	0.2845	3.7137	1.08056	0.904889	1.08056	0.2845	0.2845	0.360256	1.02091	1.67341	0.2845	10.2922	0.349337		1.50937	0.904889	1.32408	2.42909
												1.00081	2.75006	10.2922	3.0063	1.02091	0.129436	3.11037	1.08056	1.02091	1.02091	0.441203	0.904889	0.441203	2.75006	0.904889	3.7137	1.02091		2.03584	1.02091	1.84517	2.39115
												0.441203	3.0063	0.360256	1.53668	1.53668	3.7137	0.904889	3.11037	0.441203	1.00081	1.02091	10.2922	0.129436	1.08056	1.00081	1.08056	1.02091		1.86338	1.02091	0.631794	2.39669
												0.349337	0.2845	0.409714	1.53668	0.441203	1.02091	1.67341	1.53668	10.2922	1.53668	0.409714	2.75006	2.75006	0.904889	0.409714	0.904889	1.53668		1.69102	1.02091	1.12697	2.34879
												0.129436	0.409714	3.7137	1.08056	1.08056	0.441203	1.53668	0.904889	3.7137	0.904889	0.129436	0.2845	0.2845	1.00081	0.360256	3.7137	1.02091		1.2182	0.904889	0.720309	1.25529
												3.7137	3.7137	0.129436	0.360256	0.2845	1.53668	10.2922	1.02091	0.360256	3.0063	2.75006	2.75006	0.441203	0.129436	0.360256	3.11037	1.08056		2.06117	1.08056	2.64605	2.50495
												2.75006	0.409714	1.00081	2.75006	3.11037	1.08056	0.441203	3.0063	1.08056	0.349337	0.349337	1.67341	0.409714	1.53668	0.904889	0.409714	1.08056		1.31431	1.08056	1.2637	0.996845
												0.2845	0.904889	3.7137	1.67341	1.67341	0.349337	0.441203	10.2922	0.441203	3.7137	3.0063	0.349337	1.00081	0.904889	1.08056	0.2845	2.75006		1.93318	1.00081	2.30885	2.45947
												10.2922	0.349337	2.75006	1.08056	3.11037	1.53668	0.360256	10.2922	3.0063	1.00081	3.11037	0.2845	3.11037	2.75006	1.67341	3.11037	0.2845		2.82955	2.75006	2.10956	3.02444
												2.75006	3.7137	0.129436	0.349337	0.349337	3.0063	0.409714	3.0063	2.75006	0.904889	1.08056	1.08056	10.2922	0.360256	0.360256	0.2845	1.00081		1.87225	1.00081	2.3898	2.47811
												0.2845	3.7137	3.0063	2.75006	1.08056	1.67341	1.08056	3.0063	0.409714	0.904889	1.53668	1.67341	3.7137	10.2922	0.441203	3.7137	3.7137		2.52909	1.67341	2.63313	2.36585
												1.00081	10.2922	0.360256	0.409714	10.2922	0.2845	0.349337	0.129436	3.11037	1.08056	3.0063	1.08056	10.2922	0.441203	3.11037	0.349337	1.08056		2.74529	1.08056	2.75012	3.73656
												0.129436	1.02091	0.409714	0.2845	0.441203	0.349337	0.2845	0.360256	1.08056	0.2845	0.2845	1.08056	3.0063	3.11037	0.441203	0.2845	3.7137		0.974474	0.409714	0.796064	1.14479
												0.349337	1.53668	0.441203	1.02091	0.360256	1.02091	2.75006	1.53668	1.08056	10.2922	1.53668	1.08056	3.7137	1.08056	0.409714	0.2845	1.02091		1.7362	1.08056	1.09548	2.3776
												2.75006	1.53668	0.360256	0.441203	3.0063	1.67341	10.2922	0.129436	0.349337	0.349337	1.08056	0.441203	0.360256	10.2922	3.0063	1.53668	0.904889		2.26531	1.08056	2.3898	3.16897
												3.0063	0.409714	0.360256	1.02091	0.360256	2.75006	0.2845	2.75006	0.2845	1.02091	1.08056	1.53668	0.409714	1.67341	3.11037	0.409714	3.11037		1.38696	1.02091	2.34034	1.12219
												1.67341	0.2845	1.02091	1.08056	0.904889	1.67341	0.904889	0.2845	0.441203	1.53668	3.11037	10.2922	0.360256	3.11037	3.11037	3.0063	0.360256		1.9503	1.08056	2.5651	2.3947
												10.2922	3.0063	1.00081	1.08056	0.349337	1.02091	3.11037	0.349337	3.11037	0.441203	0.2845	1.53668	1.67341	1.08056	3.11037	0.360256	3.0063		2.04785	1.08056	2.5651	2.39694
												0.409714	1.08056	3.0063	0.409714	1.08056	0.360256	0.409714	1.67341	0.2845	0.409714	1.67341	1.53668	1.00081	1.02091	1.02091	1.67341	0.349337		1.02353	1.02091	1.12697	0.725281
												1.67341	1.02091	0.360256	0.2845	1.53668	0.904889	0.441203	3.7137	1.02091	0.349337	3.0063	10.2922	1.53668	3.7137	1.08056	0.349337	0.441203		1.86622	1.02091	1.23221	2.44669
												1.00081	0.2845	0.349337	1.00081	0.129436	2.75006	0.2845	0.349337	0.904889	2.75006	1.08056	0.2845	0.2845	1.67341	0.441203	1.53668	3.0063		1.06535	0.904889	1.25218	0.96176
												0.409714	3.0063	1.00081	0.904889	0.349337	1.08056	1.00081	3.7137	0.360256	10.2922	0.409714	0.129436	1.67341	0.441203	1.08056	0.129436	1.08056		1.59193	1.00081	0.67085	2.4446
												10.2922	1.53668	0.441203	0.349337	3.7137	0.441203	10.2922	3.11037	10.2922	0.129436	0.349337	0.409714	3.0063	3.11037	0.441203	3.7137	0.2845		3.05374	1.53668	3.30398	3.69696
												0.2845	3.11037	1.08056	1.00081	3.7137	0.904889	0.360256	1.08056	0.129436	1.53668	0.360256	10.2922	3.7137	0.349337	1.67341	0.129436	1.00081		1.80711	1.00081	1.31316	2.48099
												0.349337	0.409714	10.2922	3.11037	0.904889	0.360256	0.409714	3.0063	3.7137	0.409714	1.00081	0.360256	1.00081	0.904889	3.11037	1.53668	1.53668		1.90686	1.00081	2.59659	2.44364
												3.0063	0.441203	3.7137	1.08056	0.2845	3.0063	3.7137	0.360256	0.129436	0.360256	0.2845	2.75006	0.129436	1.53668	1.53668	0.360256	10.2922		1.94035	1.08056	2.64605	2.5226
												0.441203	1.00081	3.7137	1.67341	1.00081	10.2922	1.53668	1.02091	0.904889	0.409714	0.904889	3.7137	0.360256	2.75006	0.360256	1.53668	1.00081		1.91888	1.00081	0.768525	2.40194
												1.08056	1.53668	1.00081	1.67341	2.75006	1.53668	2.75006	0.129436	1.00081	0.904889	1.00081	1.08056	0.409714	0.129436	0.129436	0.349337	2.75006		1.18899	1.00081	1.12697	0.890152
												1.08056	0.904889	3.11037	3.11037	10.2922	0.360256	0.349337	0.441203	2.75006	0.360256	1.53668	0.2845	3.11037	10.2922	3.7137	3.0063	0.409714		2.6537	1.53668	2.70066	3.12979
												0.129436	0.441203	3.7137	3.0063	1.53668	10.2922	1.08056	0.349337	0.2845	2.75006	1.00081	1.00081	0.360256	0.129436	0.360256	1.08056	0.349337		1.63914	1.00081	1.18735	2.47687
												1.02091	3.11037	1.08056	3.7137	3.0063	0.2845	3.0063	1.00081	1.02091	0.441203	0.2845	1.00081	0.409714	0.2845	1.67341	0.349337	0.129436		1.28337	1.00081	1.32408	1.18168
												3.11037	3.11037	1.02091	1.08056	0.441203	1.02091	0.2845	1.67341	0.129436	0.129436	0.441203	0.2845	3.11037	0.441203	0.2845	0.360256	1.67341		1.09392	0.441203	1.38891	1.07596
												3.11037	0.904889	0.904889	10.2922	3.0063	0.129436	1.00081	2.75006	0.360256	1.02091	0.349337	3.11037	1.67341	3.0063	1.53668	0.2845	10.2922		2.57252	1.53668	2.10141	3.09772
												10.2922	0.129436	1.53668	3.0063	0.2845	3.11037	1.00081	10.2922	0.904889	1.67341	0.904889	0.349337	0.360256	3.0063	2.75006	3.7137	2.75006		2.70973	1.67341	2.10141	3.0807
												0.360256	10.2922	3.0063	0.2845	10.2922	0.409714	1.00081	2.75006	0.441203	1.02091	0.409714	1.08056	3.0063	1.08056	1.67341	0.349337	0.360256		2.2246	1.02091	2.34034	3.17744
												1.67341	3.7137	1.67341	0.904889	1.67341	0.409714	0.904889	0.360256	0.2845	2.75006	1.53668	1.53668	2.75006	3.0063	0.349337	1.02091	1.67341		1.54245	1.53668	0.768525	1.01901
												3.7137	1.53668	0.129436	2.75006	10.2922	0.409714	1.02091	1.67341	3.11037	1.00081	1.00081	2.75006	3.11037	0.409714	0.904889	1.02091	1.08056		2.11262	1.08056	1.74925	2.37051
												0.2845	0.409714	1.67341	0.409714	0.904889	1.00081	0.441203	0.129436	2.75006	1.08056	1.67341	0.904889	10.2922	1.02091	0.2845	0.129436	0.2845		1.3926	0.904889	0.796064	2.39504
												10.2922	1.02091	1.00081	1.53668	0.904889	10.2922	0.129436	0.409714	0.349337	1.02091	0.360256	1.08056	2.75006	1.08056	0.349337	2.75006	0.409714		2.10221	1.02091	1.12697	3.17395
												1.00081	1.67341	0.2845	0.904889	1.53668	3.11037	3.7137	3.0063	0.441203	3.11037	3.7137	1.00081	1.00081	3.7137	2.75006	0.441203	1.67341		1.94564	1.67341	2.10956	1.25564
												0.2845	0.409714	3.7137	1.08056	0.129436	0.441203	1.67341	3.7137	0.129436	0.2845	0.129436	0.2845	0.360256	0.441203	0.349337	2.75006	1.08056		1.01503	0.409714	0.796064	1.22139
												1.53668	1.08056	1.00081	1.02091	1.00081	1.08056	0.441203	1.02091	3.11037	0.904889	0.349337	3.11037	0.2845	0.409714	0.904889	3.7137	3.0063		1.41038	1.02091	0.631794	1.09971
												0.360256	1.00081	1.02091	1.67341	0.2845	1.53668	0.2845	2.75006	10.2922	10.2922	1.08056	0.360256	1.67341	1.53668	3.11037	0.360256	1.53668		2.30316	1.53668	1.31316	3.11614
												1.02091	3.11037	3.11037	0.904889	0.360256	2.75006	0.349337	1.53668	3.11037	1.00081	0.360256	10.2922	2.75006	0.904889	1.53668	1.53668	1.53668		2.12773	1.53668	1.84517	2.32679
												0.441203	3.11037	2.75006	0.441203	0.441203	0.349337	1.00081	0.2845	3.11037	3.11037	0.904889	1.08056	0.2845	2.75006	1.02091	3.11037	3.11037		1.60595	1.02091	2.66917	1.23874
												0.349337	0.129436	10.2922	0.441203	0.360256	0.360256	0.349337	2.75006	0.349337	1.53668	0.904889	0.360256	3.0063	0.2845	1.67341	10.2922	0.409714		1.99114	0.409714	1.32408	3.24284
												0.409714	0.360256	3.7137	0.904889	1.67341	0.441203	3.7137	0.2845	0.904889	0.441203	1.53668	1.53668	0.349337	0.349337	1.02091	3.7137	2.75006		1.41789	0.904889	1.2637	1.27415
												10.2922	1.08056	1.00081	0.2845	0.129436	0.409714	0.409714	0.349337	1.02091	0.409714	0.360256	0.409714	1.53668	1.00081	1.53668	1.67341	0.349337		1.30905	0.409714	0.720309	2.36745
												1.53668	3.11037	0.904889	3.0063	1.53668	0.441203	0.349337	1.53668	3.11037	3.7137	0.904889	1.00081	3.0063	1.02091	0.2845	0.409714	2.75006		1.68373	1.53668	2.10141	1.17036
												0.349337	0.360256	3.0063	0.441203	0.904889	3.7137	1.53668	2.75006	0.441203	0.349337	3.0063	3.7137	0.129436	1.00081	0.129436	1.00081	0.129436		1.35076	0.904889	2.40072	1.32762
												0.360256	0.129436	0.129436	0.409714	0.441203	0.349337	0.904889	1.08056	1.08056	10.2922	0.360256	3.11037	3.11037	1.67341	1.67341	0.441203	0.904889		1.55597	0.904889	1.31316	2.43241
												1.02091	0.129436	1.00081	0.129436	0.360256	0.2845	3.7137	3.7137	0.409714	2.75006	3.0063	1.67341	0.2845	10.2922	3.0063	0.2845	0.904889		1.93909	1.00081	2.7218	2.51826
												0.409714	0.409714	10.2922	10.2922	10.2922	3.0063	0.349337	1.67341	0.2845	0.349337	3.11037	0.904889	1.00081	2.75006	0.360256	0.349337	2.75006		2.85792	1.00081	2.64605	3.6938
												1.67341	1.53668	0.2845	0.409714	2.75006	1.08056	0.349337	0.2845	0.409714	0.349337	2.75006	0.2845	0.441203	0.409714	1.67341	2.75006	0.2845		1.04243	0.409714	1.32408	0.955609
												1.00081	0.409714	0.129436	1.08056	1.53668	1.08056	0.2845	0.129436	0.441203	1.67341	0.349337	1.00081	3.7137	1.00081	3.11037	1.67341	1.00081		1.15386	1.00081	1.12697	0.991688
												3.0063	1.08056	0.349337	0.360256	1.00081	0.904889	1.08056	0.441203	0.904889	0.349337	1.00081	1.02091	1.08056	0.349337	0.349337	0.2845	1.53668		0.888253	0.904889	0.731228	0.664545
												0.409714	1.02091	10.2922	0.360256	2.75006	0.360256	0.441203	1.02091	2.75006	0.349337	0.360256	1.02091	1.53668	1.00081	1.02091	3.11037	0.441203		1.66153	1.02091	1.12697	2.4031
												3.11037	0.360256	3.11037	1.02091	0.2845	1.00081	0.409714	3.0063	3.0063	1.67341	10.2922	2.75006	1.08056	10.2922	1.08056	1.00081	0.904889		2.61083	1.08056	2.0055	3.06537
												0.2845	10.2922	0.349337	0.349337	1.67341	1.08056	0.360256	10.2922	0.441203	2.75006	0.904889	1.02091	3.7137	1.02091	3.7137	0.441203	0.441203		2.30174	1.02091	2.30885	3.20983
												0.129436	1.53668	3.11037	3.11037	3.7137	0.409714	1.67341	1.08056	2.75006	1.08056	0.441203	1.67341	0.409714	3.0063	1.00081	1.67341	1.53668		1.66685	1.53668	1.74925	1.10443
												2.75006	0.904889	1.53668	3.7137	3.7137	0.409714	0.349337	0.904889	0.904889	1.08056	0.360256	0.349337	3.7137	1.08056	10.2922	0.2845	1.02091		1.96293	1.02091	2.34034	2.47716
												0.409714	0.360256	3.0063	0.409714	3.7137	2.75006	1.67341	0.904889	1.00081	1.53668	1.02091	3.0063	2.75006	0.129436	2.75006	10.2922	0.2845		2.11759	1.53668	2.34034	2.40885
												10.2922	1.53668	1.08056	2.75006	1.00081	3.7137	1.00081	1.53668	1.67341	2.75006	3.0063	2.75006	3.7137	0.409714	0.904889	1.67341	1.00081		2.39964	1.67341	1.74925	2.27528
												0.360256	0.360256	0.441203	3.7137	0.441203	10.2922	1.67341	1.00081	1.67341	3.0063	3.11037	1.53668	0.2845	1.67341	3.0063	0.349337	1.02091		1.99672	1.53668	2.5651	2.41546
												0.129436	0.360256	1.08056	1.53668	3.7137	2.75006	1.67341	0.349337	0.409714	0.349337	1.02091	0.904889	1.02091	1.00081	1.00081	0.349337	3.11037		1.22121	1.00081	1.17643	1.04858
												3.7137	1.08056	2.75006	1.00081	0.409714	0.360256	0.349337	1.00081	0.360256	1.53668	3.7137	0.349337	0.904889	3.0063	3.11037	10.2922	0.409714		2.02051	1.00081	2.59659	2.46951
												0.409714	0.409714	3.11037	2.75006	0.349337	0.2845	3.11037	0.2845	0.2845	1.67341	3.0063	0.129436	0.2845	0.409714	3.7137	3.0063	2.75006		1.52744	0.409714	2.7218	1.37945
												1.67341	1.08056	1.02091	1.67341	2.75006	1.67341	0.2845	1.08056	0.349337	3.0063	1.02091	1.67341	0.360256	10.2922	10.2922	3.7137	0.360256		2.48855	1.67341	1.72914	3.09288
												3.0063	1.67341	0.360256	3.0063	2.75006	1.00081	1.53668	0.441203	3.7137	1.02091	0.349337	1.00081	3.0063	0.409714	0.441203	3.11037	0.904889		1.63131	1.02091	2.5651	1.1921
												0.904889	1.08056	3.11037	0.2845	0.441203	1.02091	2.75006	1.08056	1.00081	0.904889	0.2845	2.75006	1.02091	0.2845	1.67341	1.67341	2.75006		1.35386	1.02091	0.768525	0.945386
												0.360256	3.7137	1.00081	0.2845	0.409714	1.02091	0.2845	1.67341	10.2922	0.2845	0.349337	3.0063	1.08056	1.00081	0.409714	3.0063	0.129436		1.66511	1.00081	1.32408	2.48146
												2.75006	0.904889	3.7137	2.75006	0.904889	3.11037	0.2845	3.11037	0.129436	0.360256	0.2845	0.409714	0.2845	3.7137	0.349337	0.904889	3.0063		1.58656	0.904889	2.65697	1.40177
												3.11037	0.441203	0.409714	3.0063	3.11037	0.349337	1.08056	10.2922	3.7137	0.904889	0.2845	1.67341	3.11037	0.409714	3.11037	0.409714	0.360256		2.10453	1.08056	2.70066	2.47462
												3.11037	1.53668	3.11037	1.53668	1.67341	1.67341	0.349337	3.0063	3.11037	0.360256	1.00081	10.2922	0.409714	0.409714	1.53668	0.360256	0.441203		1.99516	1.53668	2.59659	2.38376
												1.02091	0.2845	1.53668	1.53668	1.00081	3.11037	3.0063	1.00081	1.08056	0.129436	3.7137	0.129436	1.02091	0.441203	3.7137	0.129436	1.02091		1.40449	1.02091	1.09548	1.22748
												0.441203	0.2845	3.11037	1.02091	10.2922	1.00081	2.75006	2.75006	0.2845	0.129436	1.67341	0.360256	1.00081	0.441203	0.2845	0.441203	1.02091		1.60508	1.00081	1.31316	2.43405
												3.0063	0.129436	1.67341	1.02091	0.349337	1.67341	1.08056	1.00081	1.08056	0.129436	1.00081	0.360256	0.349337	0.360256	1.67341	3.0063	1.53668		1.14301	1.02091	1.31316	0.885499
												1.08056	1.02091	1.02091	1.08056	0.129436	0.441203	0.904889	0.349337	0.2845	0.360256	3.11037	0.2845	0.349337	0.129436	3.11037	1.67341	3.7137		1.12022	0.904889	0.731228	1.13496
												0.129436	1.08056	0.2845	0.2845	0.441203	0.349337	2.75006	0.904889	0.409714	3.11037	3.0063	0.441203	0.129436	0.904889	0.904889	0.904889	3.7137		1.16176	0.904889	0.731228	1.18426
												0.441203	1.67341	1.08056	0.409714	3.7137	2.75006	1.08056	1.08056	10.2922	0.349337	1.67341	0.360256	0.129436	0.441203	0.129436	1.53668	0.349337		1.61712	1.08056	1.31316	2.43998
												2.75006	0.2845	0.2845	0.349337	1.02091	1.00081	1.02091	0.360256	3.0063	2.75006	0.349337	1.08056	0.360256	10.2922	3.0063	10.2922	0.349337		2.26811	1.02091	2.40072	3.18833
												0.360256	3.11037	1.02091	0.360256	0.349337	1.08056	0.904889	10.2922	3.7137	0.441203	0.441203	0.409714	0.904889	1.08056	1.02091	10.2922	0.129436		2.1125	0.904889	0.67085	3.22559
												1.02091	0.349337	3.7137	0.2845	10.2922	1.02091	3.0063	1.53668	1.67341	0.409714	10.2922	1.00081	0.904889	1.02091	1.08056	0.2845	3.7137		2.44736	1.02091	2.10141	3.14627
												0.2845	1.08056	0.409714	0.129436	3.7137	1.67341	3.0063	0.349337	1.53668	0.360256	2.75006	0.409714	10.2922	1.02091	0.904889	1.02091	10.2922		2.30793	1.02091	2.34034	3.17822
												1.53668	3.11037	1.67341	0.2845	0.409714	2.75006	0.129436	1.08056	3.7137	0.129436	1.67341	3.7137	1.02091	0.904889	0.904889	3.0063	1.08056		1.59544	1.08056	1.84517	1.22079
												0.349337	3.7137	3.11037	3.11037	2.75006	1.67341	3.7137	10.2922	3.11037	3.11037	3.11037	3.7137	3.7137	0.409714	10.2922	3.11037	1.00081		3.54616	3.11037	0.96364	2.77202
												1.53668	0.904889	0.360256	3.0063	1.02091	10.2922	1.08056	1.02091	10.2922	1.02091	1.67341	1.67341	3.0063	3.0063	1.67341	0.409714	3.11037		2.65228	1.67341	1.98539	3.0128
												0.360256	0.349337	10.2922	1.02091	3.0063	0.904889	1.08056	0.409714	3.7137	1.00081	0.129436	1.08056	3.7137	3.7137	1.67341	1.00081	3.0063		2.1445	1.08056	2.10141	2.45757
												0.904889	10.2922	3.0063	0.441203	3.11037	3.11037	1.02091	3.0063	1.00081	0.349337	0.409714	0.360256	10.2922	1.00081	1.00081	0.129436	1.67341		2.41819	1.00081	2.5651	3.14414
												10.2922	1.02091	0.904889	1.00081	10.2922	0.360256	0.360256	1.67341	1.00081	3.7137	0.409714	1.08056	3.11037	1.67341	0.441203	1.67341	1.02091		2.35465	1.02091	0.768525	3.12417
												0.441203	0.904889	10.2922	1.67341	10.2922	0.2845	0.360256	0.129436	3.11037	3.0063	0.2845	0.349337	2.75006	1.08056	0.349337	3.0063	1.08056		2.31738	1.08056	2.65697	3.18765
												0.441203	1.53668	0.441203	0.409714	3.0063	0.129436	0.360256	0.129436	0.904889	0.904889	1.02091	0.2845	0.360256	1.00081	1.00081	0.904889	1.08056		0.818632	0.904889	0.640551	0.689535
												3.0063	1.02091	1.53668	3.11037	3.11037	0.349337	0.349337	0.409714	2.75006	1.67341	1.02091	3.11037	0.441203	0.904889	0.349337	0.904889	0.409714		1.4387	1.02091	2.34034	1.12408
												1.08056	0.904889	2.75006	1.00081	0.129436	1.02091	3.0063	0.349337	1.53668	10.2922	1.08056	1.02091	0.904889	1.53668	2.75006	3.0063	0.360256		1.92534	1.08056	1.84517	2.34737
												3.7137	3.11037	0.409714	1.08056	0.409714	3.0063	10.2922	0.441203	0.904889	1.02091	3.7137	1.53668	10.2922	0.129436	10.2922	1.00081	2.75006		3.18262	1.53668	2.80881	3.59156
												1.67341	0.904889	1.53668	1.00081	0.349337	0.441203	10.2922	0.904889	1.67341	0.441203	0.441203	3.11037	3.0063	1.00081	0.360256	1.00081	0.441203		1.68112	1.00081	1.23221	2.37476
												0.904889	0.904889	1.00081	0.360256	0.409714	0.349337	10.2922	0.441203	2.75006	1.53668	2.75006	0.129436	1.00081	3.0063	2.75006	10.2922	1.00081		2.34586	1.00081	2.30885	3.13914
												2.75006	1.53668	3.11037	3.7137	1.53668	0.360256	1.02091	1.08056	0.409714	3.11037	3.11037	10.2922	2.75006	0.360256	0.904889	1.67341	3.0063		2.39569	1.67341	2.08946	2.32268
												0.904889	0.129436	0.129436	0.129436	1.67341	0.129436	1.02091	10.2922	1.02091	0.409714	0.2845	1.53668	2.75006	1.53668	10.2922	3.11037	0.904889		2.13265	1.02091	1.38891	3.19508
												2.75006	2.75006	3.7137	0.349337	3.7137	0.129436	0.2845	1.08056	0.2845	10.2922	3.0063	1.00081	0.409714	0.441203	0.129436	3.11037	1.02091		2.02746	1.02091	2.65697	2.51696
												1.08056	1.00081	0.904889	1.02091	3.7137	3.0063	1.00081	0.2845	0.2845	10.2922	0.409714	0.441203	1.02091	10.2922	1.00081	1.02091	2.75006		2.325	1.02091	1.84517	3.15235
												3.11037	0.2845	0.409714	1.53668	3.11037	2.75006	0.441203	3.11037	0.360256	10.2922	0.904889	10.2922	0.409714	0.904889	0.349337	10.2922	0.441203		2.88236	0.904889	2.70066	3.69285
												1.53668	1.67341	0.129436	1.00081	0.2845	0.349337	1.02091	0.904889	2.75006	0.129436	1.53668	3.7137	1.53668	1.53668	0.409714	3.11037	1.00081		1.33083	1.02091	1.12697	1.04387
												1.02091	0.409714	0.2845	1.08056	1.67341	3.7137	0.409714	2.75006	0.409714	10.2922	2.75006	1.00081	0.129436	2.75006	1.67341	0.2845	1.53668		1.89232	1.08056	2.34034	2.41596
												0.360256	3.7137	3.0063	1.67341	3.7137	1.08056	0.360256	0.409714	1.53668	0.129436	10.2922	0.360256	1.02091	1.53668	0.904889	1.02091	0.409714		1.85468	1.02091	1.2637	2.4547
												1.00081	1.08056	1.00081	0.904889	0.349337	0.129436	0.2845	1.02091	0.409714	1.53668	1.08056	10.2922	0.409714	10.2922	0.441203	1.00081	10.2922		2.44273	1.00081	0.67085	3.76382
												2.75006	1.02091	1.02091	0.360256	0.349337	0.904889	0.409714	0.441203	1.67341	0.360256	0.349337	3.11037	0.349337	1.53668	1.08056	0.360256	0.904889		0.998964	0.904889	0.720309	0.845648
												3.11037	3.11037	10.2922	0.360256	0.409714	3.11037	1.67341	3.0063	0.2845	2.75006	0.441203	1.08056	1.08056	1.53668	0.904889	3.0063	1.08056		2.19049	1.53668	2.10141	2.35952
												0.409714	1.08056	3.0063	3.11037	1.67341	0.904889	3.7137	0.409714	1.00081	0.129436	0.409714	1.02091	0.129436	1.53668	0.360256	1.67341	10.2922		1.81538	1.02091	1.2637	2.43755
												1.00081	10.2922	1.08056	1.67341	0.349337	2.75006	0.360256	1.02091	1.08056	0.904889	1.53668	1.02091	0.409714	3.11037	0.129436	1.00081	1.53668		1.72103	1.02091	0.631794	2.3454
												0.441203	10.2922	2.75006	1.08056	1.67341	1.02091	3.0063	0.349337	1.08056	0.129436	3.7137	1.00081	0.409714	1.53668	3.0063	1.67341	0.129436		1.95847	1.08056	2.30885	2.41108
												1.53668	0.904889	3.11037	3.0063	0.349337	0.129436	3.11037	3.11037	0.409714	0.129436	0.129436	1.02091	0.360256	0.441203	0.409714	1.08056	0.360256		1.1529	0.441203	1.17643	1.16773
												10.2922	0.2845	1.02091	0.2845	0.349337	0.904889	0.349337	0.904889	0.409714	0.349337	1.67341	1.67341	0.2845	1.08056	3.7137	1.67341	0.904889		1.53844	0.904889	1.32408	2.41517
												0.129436	0.409714	2.75006	0.129436	1.08056	3.11037	1.02091	2.75006	10.2922	2.75006	1.53668	0.409714	3.7137	1.08056	1.53668	0.129436	0.349337		1.9517	1.08056	2.34034	2.44868
												1.08056	1.53668	3.7137	1.02091	0.360256	0.2845	0.904889	3.11037	2.75006	1.02091	0.2845	1.02091	1.02091	0.904889	3.0063	1.02091	1.53668		1.44576	1.02091	0.631794	1.04773
												3.0063	1.02091	0.349337	2.75006	0.409714	1.08056	0.904889	10.2922	3.11037	0.129436	0.904889	1.02091	1.00081	1.02091	0.409714	0.360256	0.904889		1.68683	1.00081	0.67085	2.40038
												0.904889	0.441203	0.441203	0.904889	1.08056	0.2845	2.75006	3.7137	0.409714	0.441203	2.75006	3.7137	0.2845	0.360256	1.08056	3.7137	0.409714		1.3932	0.904889	2.34034	1.33902
												3.11037	2.75006	0.129436	3.11037	3.7137	1.02091	1.02091	10.2922	1.67341	0.441203	0.409714	0.409714	0.360256	0.129436	3.7137	1.00081	0.441203		1.98396	1.02091	2.70066	2.50355
												3.11037	0.2845	10.2922	0.904889	0.129436	0.904889	10.2922	3.0063	10.2922	1.00081	0.409714	1.53668	1.53668	1.53668	1.08056	1.08056	2.75006		2.94992	1.53668	2.10141	3.60946
												1.00081	1.02091	0.2845	0.360256	0.904889	3.0063	0.349337	0.349337	2.75006	1.53668	0.904889	3.7137	0.441203	0.409714	0.129436	2.75006	3.0063		1.34814	0.904889	2.3898	1.19825
												1.02091	2.75006	1.53668	3.0063	0.129436	1.67341	0.441203	3.0063	0.360256	1.08056	1.00081	0.409714	2.75006	1.02091	0.904889	3.0063	1.53668		1.50791	1.08056	1.84517	1.02132
												0.904889	0.441203	3.11037	1.02091	3.7137	0.441203	1.08056	1.53668	3.7137	3.7137	0.129436	1.02091	0.409714	1.00081	1.02091	0.349337	0.904889		1.44194	1.02091	1.09548	1.26723
												0.129436	1.02091	3.7137	0.441203	10.2922	1.53668	0.349337	1.02091	3.7137	1.53668	2.75006	3.7137	0.904889	0.360256	3.0063	0.129436	1.53668		2.12683	1.53668	2.5651	2.46822
												1.53668	10.2922	1.08056	0.441203	0.2845	10.2922	3.7137	0.2845	1.67341	1.00081	0.360256	3.7137	3.0063	0.349337	0.349337	2.75006	0.409714		2.44344	1.08056	2.64605	3.18957
												0.129436	1.08056	0.409714	1.67341	3.11037	3.11037	0.441203	1.67341	10.2922	1.08056	3.7137	1.08056	0.409714	0.349337	0.349337	0.441203	1.08056		1.78974	1.08056	1.2637	2.44786
												3.0063	3.7137	2.75006	3.11037	1.67341	0.2845	3.7137	1.02091	0.129436	1.02091	0.904889	0.441203	0.129436	0.2845	0.360256	1.53668	3.0063		1.59333	1.02091	2.64605	1.33049
												0.129436	0.441203	0.349337	1.00081	3.0063	2.75006	0.904889	1.67341	0.349337	0.349337	0.2845	1.00081	0.409714	3.7137	3.0063	0.441203	1.53668		1.25571	0.904889	1.32408	1.16268
												0.2845	0.360256	1.08056	1.67341	3.7137	1.53668	0.129436	0.360256	0.129436	3.0063	3.7137	0.904889	0.360256	3.0063	1.02091	2.75006	1.53668		1.50396	1.08056	2.3898	1.27046
												1.08056	0.2845	2.75006	2.75006	3.11037	1.00081	0.349337	1.00081	1.00081	3.7137	3.0063	3.0063	3.11037	0.360256	3.11037	3.0063	1.67341		2.01849	2.75006	2.0055	1.20147
												0.441203	1.08056	0.2845	1.67341	0.349337	1.00081	0.904889	1.08056	1.08056	0.129436	0.441203	1.53668	0.349337	3.0063	0.904889	0.129436	1.02091		0.906709	0.904889	0.731228	0.713957
												1.00081	10.2922	0.129436	1.08056	0.904889	1.00081	0.129436	0.2845	3.11037	0.349337	1.53668	0.360256	1.08056	1.08056	2.75006	0.441203	1.67341		1.6003	1.00081	1.17643	2.39371
												1.00081	1.00081	0.441203	3.0063	0.441203	3.0063	1.53668	1.00081	0.2845	0.349337	3.11037	1.00081	1.67341	10.2922	1.67341	0.2845	1.08056		1.83431	1.00081	1.23221	2.37551
												1.02091	0.349337	0.360256	10.2922	0.129436	0.349337	3.11037	1.02091	0.2845	3.7137	0.904889	1.53668	3.7137	10.2922	1.08056	3.7137	1.53668		2.55349	1.08056	3.35344	3.17536
												1.00081	0.360256	0.409714	3.11037	0.360256	3.7137	3.7137	0.904889	10.2922	1.00081	1.00081	0.904889	0.2845	0.409714	3.7137	1.53668	0.129436		1.93214	1.00081	2.70066	2.51509
												1.08056	1.53668	10.2922	1.53668	10.2922	1.02091	3.0063	2.75006	0.349337	0.409714	0.360256	3.7137	3.7137	1.02091	3.7137	1.00081	1.00081		2.75285	1.53668	2.71289	3.07613
												0.129436	1.67341	0.2845	1.08056	1.00081	1.67341	0.904889	0.441203	0.409714	1.08056	3.0063	2.75006	2.75006	1.00081	2.75006	0.904889	0.904889		1.33797	1.00081	0.768525	0.940382
												0.409714	3.0063	0.441203	1.08056	0.360256	1.53668	0.904889	1.02091	1.00081	3.0063	0.360256	0.409714	10.2922	1.67341	0.129436	0.409714	3.7137		1.75036	1.00081	1.2637	2.44795
												1.08056	0.360256	2.75006	3.0063	10.2922	0.360256	0.904889	10.2922	1.67341	2.75006	0.2845	1.67341	0.360256	1.53668	3.7137	1.08056	0.360256		2.49879	1.53668	2.3898	3.1163
												3.7137	1.02091	1.00081	0.409714	0.2845	3.0063	3.11037	1.02091	1.02091	10.2922	0.349337	1.00081	3.0063	3.7137	1.08056	1.08056	3.11037		2.24835	1.08056	2.10956	2.40879
												1.67341	0.349337	2.75006	0.441203	1.00081	0.409714	1.08056	3.0063	3.0063	3.0063	3.7137	3.11037	1.02091	1.00081	2.75006	0.409714	0.129436		1.69759	1.08056	2.5651	1.23483
												3.7137	3.7137	0.441203	2.75006	1.08056	0.441203	0.904889	0.360256	1.00081	0.360256	1.08056	2.75006	0.409714	0.129436	2.75006	0.409714	0.904889		1.36477	0.904889	2.34034	1.23954
												1.02091	1.53668	0.409714	0.349337	1.08056	1.53668	0.349337	0.360256	0.409714	10.2922	1.08056	2.75006	1.53668	1.00081	0.409714	0.360256	1.67341		1.53864	1.02091	1.12697	2.35208
												2.75006	1.02091	1.67341	3.7137	2.75006	1.53668	1.67341	3.0063	0.2845	0.360256	0.360256	3.7137	1.00081	2.75006	0.349337	1.53668	1.08056		1.73886	1.53668	1.74925	1.17006
												10.2922	3.0063	3.0063	1.67341	0.360256	1.02091	0.2845	0.904889	0.360256	0.349337	3.11037	1.08056	0.360256	1.00081	3.7137	3.7137	0.2845		2.03072	1.02091	2.64605	2.48321

## Sheet: SI Method
β estimates											β Bootstraps																			Statistics for individual Bootstrap
1.00065										1	2	3	4	5	6	7	8	9	10	11	12	13	14	15	16	17			mean	median	Interquartile range	std deviation
3.00485		Month	# Herds	C	I	SI/N	β(CN/SI)	R0		1.0199	0.360046	0.129404	1.0199	0.129404	3.7037	1.00065	1.07746	0.441093	3.10414	1.07746	1.0199	0.348993	0.348993	1.0199	0.409647	10.2751			1.55798	1.0199	1.07746	2.44846
1.67206		2015-04-10	6198	2	0	0	-	-		0.904229	1.00065	3.00485	1.5344	0.904229	1.0199	1.67206	0.441093	1.07746	1.67206	1.0199	1.67206	0.904229	0.284383	0.441093	1.00065	3.7037			1.30923	1.0199	1.67206	0.884433
0.904229		2015-05-10	6196	2	2	2	1	1		0.904229	0.348993	10.2751	0.360046	0.360046	0.904229	0	0.904229	1.0199	1.0199	1.0199	1.5344	0.284383	0.129404	0.360046	0.284383	3.7037			1.37723	0.904229	1.0199	2.44524							Bin	Frequency	Percentage
3.7037		2015-07-10	6190	6	2	2	3	3		3.00485	0.284383	3.00485	3.7037	3.7037	3.00485	3.10414	0.129404	3.00485	10.2751	3.10414	1.00065	1.00065	0.441093	3.7037	3.10414	3.7037			2.8987	3.00485	3.7037	2.30385							0.6	1	0.001
1.07746		2015-08-10	6180	10	6	6	1.67	1.67		10.2751	0.409647	3.10414	0.284383	0.360046	1.0199	0.904229	0.360046	0	3.7037	0.360046	3.00485	0	1.67206	3.10414	0.409647	0.441093			1.73018	0.441093	3.00485	2.52932		Descriptive Statistics for bootstraps					0.7	3	0.003
0.348993		2015-09-10	6171	9	10	10	0.9	0.9		0.360046	10.2751	10.2751	2.74823	0.284383	0.409647	0.129404	0.409647	0	1.07746	0.348993	0.904229	1.67206	10.2751	1.00065	0.284383	3.7037			2.59754	0.904229	2.74823	3.79014		Column1					0.8	7	0.007
1.0199		2015-10-10	6138	33	9	9	3.7	3.7		0.348993	0.360046	0.348993	3.7037	0.348993	10.2751	3.10414	0	1.0199	1.0199	3.10414	0.409647	0.284383	2.74823	3.10414	3.00485	1.67206			2.05042	1.0199	3.10414	2.48661							0.9	19	0.019
1.5344		2015-11-10	6103	35	33	32	1.08	1.08		2.74823	3.00485	2.74823	0.129404	0.409647	3.7037	0.284383	1.67206	1.5344	3.10414	3.00485	3.00485	0.348993	3.10414	3.10414	0.360046	0.360046			1.91918	2.74823	3.00485	1.32284		Mean	1.773				1	26	0.026
0.284383		2015-12-10	6091	12	35	34	0.35	0.35		3.00485	1.67206	0	1.67206	3.7037	1.67206	3.00485	0.360046	0.129404	2.74823	0.441093	0	0.348993	3.00485	0.360046	0.360046	2.74823			1.48415	1.67206	2.74823	1.31277		Standard Error	0.0178249				1.1	53	0.053
0.409647		2015-01-11	6079	12	12	12	1.02	1.02		1.07746	0.409647	0.348993	0.284383	0.284383	1.0199	1.0199	0.284383	10.2751	0.284383	2.74823	1.00065	0.129404	0.409647	1.67206	1.07746	1.5344			1.40355	1.00065	1.07746	2.38475		Median	1.70961				1.2	44	0.044
10.2751		2015-02-11	6061	18	12	12	1.53	1.53		1.00065	1.07746	0.348993	0.360046	1.00065	1.67206	0.409647	1.0199	3.10414	0.284383	1.07746	3.7037	3.10414	0	0.284383	0.129404	1.0199			1.15276	1.00065	1.07746	1.12352		Mode	#N/A				1.3	61	0.061
0.360046		2015-03-11	6056	5	18	18	0.3	0.28		1.5344	0.904229	1.00065	1.07746	1.67206	1.07746	2.74823	3.10414	1.67206	3.00485	0.129404	3.00485	1.67206	1.5344	1.0199	3.7037	1.07746			1.76102	1.5344	2.74823	0.990538		Standard Deviation	0.563674				1.4	62	0.062
0.441093		2015-04-11	6054	2	5	5	0.41	0.41		1.07746	0.360046	0.904229	1.5344	1.0199	0.129404	3.7037	10.2751	1.5344	3.10414	0.129404	1.5344	1.0199	10.2751	0.348993	0.284383	10.2751			2.79471	1.07746	3.10414	3.69795		Sample Variance	0.317728				1.5	63	0.063
2.74823		2015-05-11	6034	20	2	2	10.28	10.28		0.904229	2.74823	0.904229	0.409647	0.129404	0.129404	0.904229	1.5344	1.07746	0.360046	3.00485	1.5344	0.904229	1.67206	0.441093	0.284383	10.2751			1.60102	0.904229	1.5344	2.3865		Kurtosis	0.497105				1.6	69	0.069
3.10414		2015-06-11	6027	7	20	19	0.36	0.36		0	1.07746	0.129404	0.904229	3.00485	10.2751	1.5344	1.67206	3.00485	1.5344	2.74823	1.00065	3.7037	0.904229	3.7037	3.00485	0.409647			2.27128	1.5344	3.00485	2.39062		Skewness	0.665266				1.7	79	0.079
0.129404		2015-07-11	6024	3	7	7	0.44	0.44		1.00065	0	10.2751	2.74823	3.7037	0.409647	0.360046	2.74823	0.284383	0.348993	3.7037	0	0.441093	1.07746	3.00485	1.07746	0.360046			1.85551	1.00065	2.74823	2.53433		Range	3.60522				1.8	93	0.093
		2015-08-11	6016	8	3	3	2.75	2.75		0.904229	0.360046	0	3.7037	3.00485	1.67206	0.129404	0.284383	0.284383	0.129404	1.0199	2.74823	1.00065	0.904229	1.00065	10.2751	0.129404			1.62062	0.904229	1.67206	2.48801		Minimum	0.595503				1.9	59	0.059
		2015-10-11	5992	24	8	8	3.1	3.1		10.2751	0.904229	0.129404	0	2.74823	1.0199	0.409647	0.441093	2.74823	3.10414	1.00065	0.284383	0.360046	1.5344	1.67206	1.67206	1.07746			1.7283	1.0199	1.67206	2.39916		Maximum	4.20072				2	50	0.05
		2015-11-11	5989	3	24	23	0.13	0.13		3.00485	1.5344	1.0199	0.348993	1.07746	3.7037	3.10414	1.0199	0	0	0.284383	0.284383	3.10414	10.2751	0.441093	1.5344	0.904229			1.86124	1.0199	3.00485	2.47424		Sum	1773.09				2.1	50	0.05
										0.904229	3.10414	1.5344	1.0199	1.0199	0	0.904229	1.67206	0.904229	1.0199	3.7037	1.00065	1.00065	3.10414	3.10414	10.2751	3.7037			2.23383	1.0199	3.10414	2.36928		Count	1000				2.2	49	0.049
										1.67206	10.2751	0.284383	10.2751	1.00065	0	2.74823	1.00065	2.74823	2.74823	0.409647	0.348993	1.0199	1.0199	1.07746	2.74823	0.904229			2.36947	1.0199	2.74823	3.11398		Confid Level(95.0%)	0.035				2.3	38	0.038
										1.5344	0.904229	1.0199	10.2751	1.07746	3.00485	3.00485	1.5344	2.74823	0	1.67206	3.00485	1.5344	1.0199	0.441093	0.360046	0.348993			1.96969	1.5344	2.74823	2.35355							2.4	38	0.038
										0.284383	3.7037	1.07746	0.284383	1.5344	0.129404	10.2751	0.441093	0.409647	0.348993	0.904229	0.284383	10.2751	3.00485	3.00485	3.7037	10.2751			2.93769	1.07746	3.7037	3.71309		CI of β estimates					2.5	28	0.028
										0	0	1.00065	0.409647	0.360046	2.74823	0.441093	3.00485	1.07746	0	1.67206	0.409647	1.0199	1.07746	0.441093	1.5344	1.5344			0.984173	1.00065	1.5344	0.895754		1.738	1.808				2.6	19	0.019
										3.7037	0.129404	10.2751	1.00065	0.348993	3.7037	0.904229	0	3.10414	0.348993	0.409647	0	3.10414	0.904229	0.284383	0.409647	10.2751			2.28859	0.904229	3.10414	3.28001							2.7	24	0.024
										0.129404	1.5344	1.07746	3.00485	0.441093	1.00065	1.5344	0.360046	0	0.441093	3.10414	1.67206	1.07746	0.284383	3.10414	0.129404	0.409647			1.13557	1.00065	1.5344	1.06088							2.8	17	0.017
										3.10414	1.5344	10.2751	2.74823	1.67206	1.00065	1.67206	2.74823	0.904229	3.00485	0.360046	0.360046	1.0199	2.74823	0.284383	0.409647	1.07746			2.05433	1.5344	2.74823	2.34027							2.9	11	0.011
										3.10414	3.10414	0.348993	0.409647	0.441093	10.2751	1.67206	2.74823	2.74823	1.67206	0.129404	3.10414	0.348993	0.360046	0.284383	0	1.00065			1.86772	1.00065	2.74823	2.47126							3	9	0.009
										0.441093	0.360046	0.904229	2.74823	3.10414	3.7037	0.284383	1.07746	1.5344	0.360046	3.10414	1.67206	0.441093	0.409647	0.904229	1.67206	1.07746			1.39991	1.07746	1.67206	1.11876		Bin					3.1	5	0.005
										3.7037	0.441093	10.2751	0.360046	1.00065	0.284383	0.360046	0.904229	0.904229	3.7037	0.284383	3.00485	1.07746	3.10414	0.409647	0.348993	10.2751			2.37893	0.904229	3.10414	3.2186		0.6					3.2	6	0.006
										1.00065	3.7037	3.00485	0.904229	0	1.5344	2.74823	1.67206	3.7037	0.904229	3.7037	0	0.360046	0.904229	0.904229	0.284383	3.7037			1.70802	1.00065	3.00485	1.40288		0.7					3.3	5	0.005
										1.00065	0.284383	3.7037	0.360046	0.360046	1.07746	10.2751	0.409647	3.7037	0.284383	3.10414	0.409647	1.0199	0.129404	3.10414	3.10414	0.284383			1.91852	1.00065	3.10414	2.54219		0.8					3.4	2	0.002
										0	0.409647	3.7037	3.10414	0	0.441093	3.7037	3.7037	0.129404	0.409647	0.284383	0	3.7037	0.348993	0.441093	0.441093	10.2751			1.82938	0.441093	3.7037	2.67312		0.9					3.5	5	0.005
										0.441093	1.67206	1.07746	0.129404	0	0.360046	0	1.00065	1.07746	1.67206	0.441093	1.0199	3.7037	2.74823	1.00065	0.360046	0.284383			0.999308	1.00065	1.07746	0.999872		1					3.6	1	0.001
										1.5344	1.5344	0.348993	3.10414	1.07746	10.2751	0.348993	3.7037	0.129404	0.441093	0.441093	0.441093	3.10414	0.441093	0.129404	1.67206	0.348993			1.71033	0.441093	1.67206	2.48345		1.1					3.7	2	0.002
										3.7037	3.00485	1.0199	3.10414	0.441093	1.07746	0.348993	2.74823	0.284383	1.07746	3.10414	10.2751	0.409647	1.0199	3.00485	0.441093	3.10414			2.24524	1.07746	3.10414	2.41449		1.2					3.8	0	0
										0.904229	0.409647	3.00485	2.74823	0.441093	1.00065	0.409647	3.00485	0.360046	0.284383	0	3.00485	1.5344	0.348993	0.409647	0.441093	3.10414			1.25945	0.441093	2.74823	1.19132		1.3					3.9	0	0
										1.0199	2.74823	3.10414	10.2751	0	1.0199	1.5344	2.74823	1.0199	10.2751	0	0.360046	3.10414	1.00065	1.0199	3.7037	3.00485			2.70225	1.5344	3.10414	3.08006		1.4					4	1	0.001
										0.441093	1.07746	0	0	3.7037	0.284383	3.00485	0.441093	1.0199	0.284383	0.441093	0.441093	0.441093	0	3.7037	1.0199	0.441093			0.984991	0.441093	1.0199	1.23847		1.5					4.1	0	0
										1.5344	1.67206	0.904229	0.284383	0.129404	1.67206	0.348993	0.360046	0.348993	1.5344	1.5344	1.67206	1.00065	1.0199	0.409647	0	0.284383			0.865295	0.904229	1.5344	0.627529		1.6					4.2	0	0
										0.129404	1.00065	0.409647	0	0	3.7037	1.00065	3.7037	1.67206	1.00065	0.129404	0.129404	1.07746	1.0199	0.409647	0.904229	0.441093			0.984212	0.904229	1.0199	1.12822		1.7					4.3	1	0.001
										1.07746	0.129404	1.5344	1.07746	0.129404	1.5344	1.00065	0.129404	1.67206	0	0.348993	0.348993	0.360046	3.00485	0	10.2751	10.2751			1.93516	1.00065	1.5344	3.23819		1.8
										0.409647	0	1.5344	0.348993	3.10414	0.441093	0.904229	0.904229	2.74823	0.441093	3.00485	3.10414	1.67206	1.67206	3.10414	0.441093	1.07746			1.4654	1.07746	2.74823	1.13464		1.9
										3.00485	0.129404	1.00065	1.5344	2.74823	0.441093	0.360046	0.441093	0.441093	1.67206	3.00485	0.348993	3.00485	10.2751	0.904229	1.0199	0.904229			1.83736	1.00065	2.74823	2.40451		2
										1.07746	1.0199	0.284383	0	1.07746	1.00065	0.409647	2.74823	0.360046	3.7037	0.129404	10.2751	3.10414	0.348993	1.00065	0.284383	2.74823			1.73955	1.00065	2.74823	2.48189		2.1
										0.129404	3.7037	1.00065	3.00485	0.441093	0.441093	0.904229	3.00485	0	3.7037	0.360046	0.904229	0.441093	0	0.409647	10.2751	3.7037			1.90749	0.904229	3.00485	2.57958		2.2
										1.07746	0.129404	3.7037	0.904229	0.904229	3.10414	0.409647	0.409647	0.284383	0	0.904229	3.10414	0.904229	0	3.7037	1.0199	0.348993			1.23012	0.904229	1.07746	1.29924		2.3
										3.10414	3.00485	3.10414	1.07746	3.00485	3.10414	0.904229	2.74823	2.74823	0	0.284383	1.0199	1.00065	3.10414	0.129404	0	3.00485			1.84374	2.74823	3.00485	1.30057		2.4
										0	0.904229	0.360046	1.00065	3.00485	10.2751	0	0.441093	10.2751	1.00065	0.129404	1.07746	3.7037	0.360046	0.360046	3.7037	3.10414			2.33531	1.00065	3.10414	3.2512		2.5
										1.00065	2.74823	3.7037	0.904229	10.2751	0.284383	1.07746	1.00065	0.904229	1.67206	1.67206	1.5344	0.129404	1.07746	0.129404	0.441093	0.348993			1.70021	1.00065	1.67206	2.39847		2.6
										0	0.409647	2.74823	3.7037	1.5344	2.74823	2.74823	2.74823	3.00485	0.360046	2.74823	0	0.284383	0.409647	3.7037	0.904229	0			1.65034	1.5344	2.74823	1.40633		2.7
										0.129404	3.10414	0.409647	3.7037	0.360046	0.409647	0.284383	0	0.348993	0	3.00485	10.2751	1.0199	0.441093	1.07746	0.284383	0.441093			1.48787	0.409647	1.07746	2.54561		2.8
										1.67206	0.284383	1.00065	0	0.904229	1.67206	0	0	10.2751	10.2751	2.74823	1.07746	0	1.67206	0.360046	3.00485	3.00485			2.23242	1.07746	2.74823	3.19787		2.9
										3.00485	0	3.10414	3.00485	0.284383	3.10414	1.5344	1.67206	0.904229	3.10414	0	10.2751	0.129404	1.67206	0.360046	0.441093	3.10414			2.09994	1.67206	3.10414	2.45456		3
										0.441093	3.7037	10.2751	0.441093	0.129404	3.00485	1.5344	0.348993	1.5344	3.7037	1.07746	0.129404	1.00065	0.360046	10.2751	0.284383	3.00485			2.42639	1.07746	3.00485	3.20341		3.1
										1.00065	0.129404	1.07746	1.67206	1.67206	0.441093	1.5344	0.360046	10.2751	1.5344	0.129404	3.7037	1.5344	0.441093	1.00065	3.10414	0.904229			1.79496	1.07746	1.67206	2.38939		3.2
										2.74823	0.348993	0.904229	0.360046	1.5344	10.2751	0.348993	3.7037	0.284383	1.5344	1.07746	3.00485	3.7037	1.5344	0.348993	0.360046	3.10414			2.06918	1.5344	3.00485	2.45194		3.3
										1.67206	0.441093	0.441093	10.2751	0.360046	1.5344	1.67206	0.409647	3.10414	1.00065	1.07746	3.10414	0	0.441093	1.00065	3.7037	0.409647			1.80276	1.00065	1.67206	2.44279		3.4
										0.348993	0.441093	0.129404	1.07746	3.00485	3.00485	0.284383	0.348993	0.409647	1.07746	1.00065	0.409647	0.360046	1.0199	1.00065	0.284383	0.129404			0.843047	0.409647	1.0199	0.881728		3.5
										1.5344	0.441093	0.348993	0.348993	3.10414	3.7037	3.7037	3.7037	0.409647	1.0199	0.409647	0.904229	3.10414	3.7037	0.348993	0.129404	1.5344			1.67369	1.0199	3.10414	1.45771		3.6
										2.74823	0.348993	0.348993	0.904229	1.5344	0.360046	3.00485	0.409647	0.441093	0.129404	3.7037	1.67206	0.129404	3.7037	1.00065	3.10414	1.07746			1.44829	1.00065	2.74823	1.29646		3.7
										0.409647	0.348993	3.00485	0.284383	1.00065	1.00065	0.441093	0.360046	3.00485	1.00065	1.0199	3.00485	0	3.00485	0.360046	3.10414	0.348993			1.27639	1.00065	3.00485	1.20017		3.8
										1.00065	1.5344	0.904229	10.2751	1.0199	0.409647	0.904229	0.904229	0.360046	3.10414	3.10414	0.904229	3.7037	0.409647	0.441093	0.441093	0.904229			1.78381	0.904229	1.5344	2.42141		3.9
										0.348993	3.10414	0.360046	1.67206	0.360046	1.00065	0	3.10414	0.360046	1.0199	0.348993	0.360046	3.7037	0.129404	0.904229	1.00065	1.07746			1.10909	0.904229	1.07746	1.1367		4
										3.10414	0.360046	3.00485	0.360046	0.441093	1.67206	0.904229	0.409647	1.5344	2.74823	0	3.00485	1.67206	0.360046	0	1.5344	0.441093			1.26772	0.904229	1.67206	1.11774		4.1
										3.7037	3.00485	0.409647	1.67206	0.360046	1.00065	1.07746	1.00065	0.348993	3.10414	3.7037	0.348993	0.904229	3.7037	1.5344	1.07746	0.441093			1.61152	1.07746	3.00485	1.29171		4.2
										1.5344	0.409647	3.00485	0.284383	0	1.00065	1.07746	1.00065	1.5344	10.2751	1.67206	1.67206	0.441093	0.441093	1.5344	3.00485	10.2751			2.30366	1.5344	1.67206	3.11703		4.3
										3.7037	3.00485	0.409647	0	0.409647	2.74823	3.00485	0.284383	0.284383	0.284383	0	1.07746	0.441093	0.441093	0.129404	3.00485	1.5344			1.22132	0.441093	2.74823	1.311
										1.0199	3.7037	1.67206	1.67206	1.5344	0.409647	2.74823	10.2751	0.360046	0.129404	0.284383	2.74823	0.441093	0.360046	0.284383	0	3.10414			1.80864	1.0199	2.74823	2.47756
										1.0199	3.7037	3.00485	1.67206	0.129404	0.441093	0.348993	0.348993	0.284383	0.441093	1.5344	1.0199	1.5344	0.409647	10.2751	0.360046	0.129404			1.56808	0.441093	1.5344	2.46415
										1.07746	0	0.441093	0	3.00485	0.284383	0.441093	1.67206	1.0199	1.00065	0.904229	10.2751	1.5344	0.284383	3.10414	1.5344	3.10414			1.74602	1.0199	1.67206	2.42549
										1.67206	10.2751	1.67206	1.67206	1.67206	0.409647	3.00485	1.0199	0.409647	1.07746	0.409647	1.07746	10.2751	0	3.7037	1.00065	0			2.31479	1.07746	1.67206	3.15101
										0.284383	1.67206	1.07746	0.284383	3.10414	3.10414	3.00485	0.441093	0.284383	3.7037	2.74823	1.67206	0.284383	3.10414	3.10414	0.904229	1.67206			1.79117	1.67206	3.10414	1.25462
										1.00065	0.360046	1.67206	3.10414	10.2751	0.441093	0.360046	1.5344	1.00065	1.00065	3.7037	0.284383	1.00065	1.00065	10.2751	0.904229	3.7037			2.44831	1.00065	3.10414	3.1408
										0.348993	0.348993	0.904229	2.74823	0.348993	0.129404	3.00485	0.284383	0.441093	1.0199	0.441093	0	0.348993	0.348993	1.07746	1.07746	1.0199			0.817234	0.441093	1.0199	0.849399
										0.284383	3.10414	3.7037	0	0.284383	0.441093	0.904229	10.2751	0.441093	1.00065	1.5344	0	1.5344	3.10414	3.00485	1.5344	1.5344			1.92267	1.5344	3.00485	2.45637
										3.7037	2.74823	1.07746	3.10414	3.00485	1.00065	1.0199	0.129404	0.360046	0.360046	0	0.129404	2.74823	1.07746	3.10414	0.441093	0.348993			1.43281	1.0199	2.74823	1.30374
										1.00065	0	0.129404	10.2751	0	0.904229	1.5344	3.7037	1.67206	0.904229	0.441093	0.409647	0.904229	0.129404	2.74823	1.5344	0.409647			1.57061	0.904229	1.5344	2.45503
										3.00485	1.0199	0.284383	3.00485	0.409647	0.441093	0.129404	3.00485	3.10414	3.10414	2.74823	3.10414	3.7037	3.7037	3.00485	0.129404	10.2751			2.59861	3.00485	3.10414	2.40193
										3.00485	3.10414	2.74823	0.284383	1.5344	0.348993	0.129404	0.904229	0.284383	1.0199	0.348993	0.360046	1.00065	1.00065	0.441093	3.00485	0.284383			1.16492	0.904229	1.5344	1.09599
										0.904229	3.7037	3.00485	0.284383	0.441093	0.129404	0.904229	0.129404	3.00485	2.74823	3.00485	1.07746	0.348993	0.129404	0.360046	0.409647	1.5344			1.30113	0.904229	2.74823	1.26177
										0.348993	1.0199	1.00065	0.409647	0.409647	10.2751	1.0199	0.348993	3.10414	1.07746	1.07746	2.74823	2.74823	2.74823	1.67206	0.441093	3.00485			1.96792	1.07746	2.74823	2.37221
										0.441093	0.129404	1.5344	2.74823	3.00485	1.0199	1.0199	10.2751	0.904229	1.5344	0.409647	3.10414	0.129404	10.2751	2.74823	2.74823	1.67206			2.57049	1.5344	2.74823	3.07155
										0.409647	0.360046	3.7037	3.10414	0.284383	0.284383	0.904229	3.10414	0.360046	1.5344	0.284383	0.129404	0.129404	0	1.5344	1.00065	0.409647			1.03159	0.409647	1.5344	1.18048
										0.360046	1.00065	3.10414	2.74823	0.348993	0.284383	0.129404	0.284383	1.5344	2.74823	0.129404	1.5344	1.67206	0.409647	1.0199	3.00485	1.00065			1.25375	1.00065	1.67206	1.06683
										0.348993	0.360046	0	2.74823	3.7037	1.07746	1.00065	0.129404	1.00065	0.360046	1.0199	1.67206	0.129404	0.409647	1.07746	0.360046	0.348993			0.926276	0.409647	1.07746	0.989906
										1.5344	2.74823	0.904229	0.904229	0.129404	0.348993	1.00065	1.0199	0.441093	3.7037	0.360046	0.441093	1.67206	2.74823	0	1.07746	0.904229			1.17282	0.904229	1.5344	1.0278
										1.67206	10.2751	1.67206	0.441093	0.360046	0.360046	0.409647	10.2751	1.5344	0	10.2751	0.360046	1.07746	0.904229	1.07746	1.07746	0.129404			2.46475	1.07746	1.67206	3.76226
										1.07746	0.348993	1.0199	1.0199	3.7037	3.7037	1.00065	1.5344	2.74823	0	3.10414	1.0199	0.284383	1.00065	0.441093	1.67206	0.348993			1.41342	1.0199	1.67206	1.18887
										1.5344	0.348993	1.67206	3.7037	3.7037	1.0199	0.284383	2.74823	0.409647	0.904229	1.67206	0.904229	1.07746	1.0199	0.409647	1.07746	0.360046			1.34412	1.0199	1.67206	1.08759
										0.348993	3.00485	0.284383	0.904229	1.67206	3.00485	1.00065	0.904229	0.904229	1.00065	2.74823	0.441093	3.7037	1.07746	0.441093	0.904229	0.409647			1.3385	0.904229	1.67206	1.08572
										3.00485	1.5344	2.74823	3.7037	0.360046	0.348993	0.348993	0	1.00065	3.7037	0.129404	2.74823	0.129404	0.360046	0.284383	0.360046	0.904229			1.27466	0.360046	2.74823	1.34324
										0	1.0199	3.10414	0.284383	3.00485	10.2751	0.409647	1.67206	0.441093	0.360046	3.7037	1.00065	1.0199	1.5344	0	1.67206	0.409647			1.75951	1.0199	1.67206	2.46347
										3.10414	3.7037	3.7037	1.0199	3.10414	10.2751	1.07746	1.0199	1.5344	1.5344	1.0199	0.129404	1.67206	1.07746	1.00065	1.07746	1.5344			2.21107	1.5344	3.10414	2.32721
										1.5344	2.74823	1.0199	1.67206	10.2751	3.10414	1.0199	1.00065	0.348993	1.0199	3.7037	0.348993	1.0199	10.2751	10.2751	0.284383	1.07746			2.984	1.07746	3.10414	3.60611
										1.0199	0.904229	3.10414	1.00065	0.441093	1.0199	3.00485	0.284383	3.10414	0.360046	3.7037	2.74823	10.2751	0.409647	3.7037	0.360046	0.409647			2.10902	1.0199	3.10414	2.47512
										3.7037	3.00485	10.2751	1.5344	2.74823	0.348993	10.2751	1.5344	1.67206	0.360046	0.441093	0.904229	1.0199	0	2.74823	1.67206	2.74823			2.64651	1.67206	2.74823	3.06285
										10.2751	0.904229	0.360046	0.409647	1.00065	1.00065	3.7037	3.7037	3.7037	1.0199	1.07746	1.0199	1.07746	0.441093	1.07746	0.904229	2.74823			2.02513	1.0199	2.74823	2.42714
										1.5344	1.07746	0.409647	1.00065	3.10414	0.441093	3.00485	0.348993	0.129404	0.409647	3.10414	3.10414	0.348993	0.441093	1.5344	2.74823	0.441093			1.36367	1.00065	2.74823	1.17064
										1.67206	0.284383	1.5344	0.904229	0.360046	0.441093	1.0199	0.409647	0.441093	3.00485	0.348993	1.67206	0	1.0199	0.360046	1.5344	0.348993			0.9033	0.441093	1.5344	0.77043
										0	0.904229	0	0.348993	3.00485	1.67206	0.409647	2.74823	10.2751	10.2751	0.904229	3.10414	0.441093	0	1.07746	3.7037	3.7037			2.50427	1.07746	3.10414	3.20421
										3.7037	0.348993	1.07746	0.904229	3.10414	0.129404	1.07746	2.74823	0.348993	0.360046	0.360046	0.348993	1.00065	2.74823	0.284383	2.74823	0.409647			1.27664	0.904229	2.74823	1.20767
										3.10414	3.7037	10.2751	3.7037	3.7037	2.74823	1.07746	1.07746	0.409647	1.5344	1.0199	1.5344	0.284383	0.284383	3.7037	3.00485	10.2751			3.02613	2.74823	3.7037	3.01005
										0.441093	3.10414	1.07746	3.7037	1.00065	1.5344	1.5344	0.441093	1.00065	3.10414	3.7037	1.00065	10.2751	0.129404	0.284383	10.2751	3.7037			2.72434	1.5344	3.7037	3.11012
										2.74823	0.129404	0	1.0199	3.10414	1.00065	0.409647	0.348993	1.0199	0.360046	1.5344	3.00485	0.904229	1.0199	0.409647	1.0199	0.129404			1.06843	1.00065	1.0199	0.992664
										0.360046	0.441093	2.74823	10.2751	3.7037	10.2751	0.441093	1.00065	0.441093	0.129404	0.129404	1.07746	0.441093	0	0.284383	1.5344	0.904229			2.01097	0.441093	1.5344	3.25993
										1.0199	1.5344	3.10414	0.409647	0.129404	0	0	1.00065	1.5344	0	1.00065	2.74823	3.7037	0.129404	0	1.00065	1.07746			1.08192	1.00065	1.5344	1.14896
										2.74823	0	0	0.284383	0.348993	3.00485	0.441093	1.67206	0	0	0.904229	0.348993	0.441093	1.0199	0.348993	1.07746	0.904229			0.796736	0.441093	1.0199	0.910289
										0.441093	3.7037	0.904229	1.00065	0.284383	2.74823	1.67206	2.74823	1.67206	3.00485	3.00485	3.00485	0.360046	1.00065	0.409647	0.904229	0.904229			1.63341	1.00065	2.74823	1.15037
										0.129404	1.5344	0.904229	0.409647	0	3.7037	1.67206	0.360046	3.7037	0	1.00065	1.5344	3.10414	0.284383	3.00485	2.74823	3.10414			1.59988	1.5344	3.00485	1.35769
										1.5344	1.07746	3.10414	2.74823	1.0199	10.2751	3.00485	1.00065	10.2751	0.360046	0	0.441093	10.2751	1.67206	0.129404	0.904229	10.2751			3.41746	1.5344	3.10414	4.02722
										2.74823	2.74823	0.409647	3.00485	3.00485	0.129404	1.5344	0.409647	1.00065	0.441093	0.129404	3.7037	1.07746	0.129404	0.129404	0.441093	0.441093			1.26368	0.441093	2.74823	1.25591
										3.00485	0.904229	0	10.2751	0.348993	1.00065	0.904229	0.441093	1.67206	3.00485	0.360046	0.284383	0	2.74823	3.7037	0.129404	3.10414			1.87564	0.904229	3.00485	2.50887
										0.348993	1.5344	2.74823	10.2751	0.348993	10.2751	1.00065	0	0.284383	0	0.360046	0.904229	0.904229	0	0.360046	1.0199	0.284383			1.80286	0.360046	1.0199	3.26103
										0	10.2751	2.74823	2.74823	0.360046	0.129404	0.129404	3.7037	1.5344	1.67206	0.441093	0.348993	3.00485	0.348993	0	1.0199	10.2751			2.2788	1.0199	2.74823	3.23574
										3.00485	1.0199	1.07746	1.07746	0.409647	1.67206	1.00065	0.129404	0.441093	0.409647	1.5344	0.284383	0.129404	1.0199	3.10414	0.348993	3.7037			1.19806	1.0199	1.5344	1.09833
										1.0199	1.0199	3.00485	0	0.284383	1.0199	2.74823	3.00485	3.00485	3.00485	3.00485	1.0199	10.2751	0.360046	1.5344	1.67206	1.07746			2.17974	1.5344	3.00485	2.3477
										1.0199	10.2751	0.348993	10.2751	1.00065	0.284383	0.441093	0.904229	0.409647	0.284383	0.284383	3.00485	10.2751	0.360046	0.360046	1.00065	1.00065			2.44289	0.904229	1.0199	3.79275
										0.904229	2.74823	1.67206	0.904229	2.74823	0.904229	0.129404	10.2751	0.360046	0.441093	0.348993	0.904229	3.00485	1.67206	0.441093	1.0199	3.00485			1.85193	0.904229	2.74823	2.38481
										0.348993	0	0	1.00065	2.74823	0.441093	0.409647	1.5344	2.74823	1.67206	3.10414	1.5344	0	3.10414	0	1.5344	0.348993			1.20761	1.00065	1.67206	1.14705
										3.00485	1.5344	2.74823	1.5344	0.348993	1.00065	0.409647	0	3.00485	2.74823	10.2751	1.07746	0.904229	0.360046	0.129404	0.904229	0			1.76381	1.00065	2.74823	2.43409
										0	0.348993	1.0199	1.00065	1.0199	3.10414	3.10414	10.2751	0	0.409647	0.904229	0.129404	3.00485	0.409647	3.7037	0.441093	1.07746			1.76193	1.00065	3.00485	2.50686
										3.00485	0.904229	0.441093	0.409647	3.10414	1.07746	1.67206	1.5344	1.00065	3.10414	2.74823	1.07746	3.10414	0.360046	3.7037	1.67206	0.441093			1.72702	1.5344	3.00485	1.15313
										0.409647	1.67206	0.348993	1.67206	3.7037	1.00065	0.348993	3.00485	10.2751	3.00485	1.5344	10.2751	3.7037	0.284383	10.2751	0.904229	3.7037			3.30127	1.67206	3.7037	3.54374
										10.2751	1.0199	3.7037	3.00485	1.07746	1.67206	1.5344	1.0199	0.129404	0.348993	0.904229	0.360046	1.07746	0.360046	0.441093	0.409647	1.5344			1.69839	1.0199	1.5344	2.40795
										1.00065	1.0199	0	10.2751	0.129404	0.129404	1.5344	0.129404	0.904229	0.441093	1.07746	2.74823	1.0199	1.67206	1.07746	1.5344	3.7037			1.6704	1.0199	1.5344	2.41589
										10.2751	1.67206	1.00065	3.00485	0	1.67206	0.360046	0.129404	1.0199	0.348993	1.5344	0.441093	3.00485	0.904229	0.904229	0	10.2751			2.14982	1.00065	1.67206	3.18914
										2.74823	1.67206	3.10414	1.07746	0.348993	0.904229	1.67206	0.129404	0.284383	0.904229	1.67206	0.348993	3.7037	0.348993	10.2751	0.348993	0.441093			1.76377	0.904229	1.67206	2.44389
										3.10414	0.284383	1.67206	3.00485	0.284383	1.67206	1.07746	1.0199	3.00485	0.409647	0.348993	1.07746	1.0199	3.10414	1.07746	0.284383	10.2751			1.92478	1.07746	3.00485	2.39287
										0	1.67206	0.904229	3.00485	2.74823	10.2751	1.5344	0.904229	3.00485	0.409647	0.284383	0.360046	2.74823	1.00065	1.5344	3.00485	0.409647			1.98822	1.5344	2.74823	2.38821
										3.10414	0	0.360046	0.441093	0.348993	1.00065	1.0199	0.129404	1.67206	0.441093	3.00485	0.129404	0	10.2751	1.5344	0.441093	0.360046			1.42719	0.441093	1.5344	2.47242
										0.348993	0	3.7037	3.00485	0.284383	1.0199	1.5344	1.00065	0.904229	1.00065	3.00485	0.441093	10.2751	0.129404	0.129404	1.00065	0.348993			1.65478	1.00065	1.5344	2.48207
										0	0.904229	1.00065	3.00485	0	0.129404	1.5344	1.00065	3.10414	0.284383	0.441093	0.284383	1.0199	0.129404	1.00065	2.74823	2.74823			1.13733	1.00065	1.5344	1.10075
										3.7037	1.67206	0.348993	3.00485	3.10414	1.5344	3.00485	1.5344	2.74823	1.67206	0.129404	0.441093	1.5344	0.129404	0.441093	0	0.409647			1.49487	1.5344	2.74823	1.23345
										1.5344	0.360046	0.129404	1.0199	3.7037	0	1.00065	0	0.348993	1.5344	0.129404	3.00485	0.441093	3.00485	1.07746	0.904229	1.00065			1.12906	1.00065	1.5344	1.12678
										1.07746	3.00485	1.67206	0.904229	0	0.904229	1.0199	1.67206	0.409647	0.129404	1.5344	0.348993	1.0199	1.00065	0.409647	1.0199	1.07746			1.01205	1.0199	1.07746	0.712222
										0.129404	10.2751	0.441093	0	3.00485	1.0199	0	0.360046	2.74823	3.7037	10.2751	1.5344	3.10414	0.409647	0.360046	0	0.360046			2.21916	0.441093	3.00485	3.27427
										0	3.7037	0.348993	0.441093	0.409647	1.0199	10.2751	0.360046	1.0199	3.00485	0.409647	0.129404	1.00065	1.00065	0.441093	0.129404	3.00485			1.57053	0.441093	1.0199	2.50643
										0.360046	0.284383	0	10.2751	1.5344	0.360046	0.360046	1.5344	1.07746	1.07746	1.07746	0.360046	3.7037	0.360046	2.74823	1.07746	0.348993			1.56114	1.07746	1.5344	2.44464
										3.10414	1.0199	3.7037	1.5344	1.0199	2.74823	10.2751	3.10414	2.74823	0.348993	10.2751	1.07746	3.00485	3.00485	3.7037	0.904229	3.10414			3.21653	3.00485	3.10414	2.8648
										0.360046	3.7037	0.284383	0	1.67206	0.904229	1.0199	1.5344	1.0199	10.2751	1.0199	1.00065	0.284383	1.0199	1.00065	1.5344	2.74823			1.72834	1.0199	1.5344	2.38279
										0.348993	3.7037	0.441093	0.284383	0.441093	1.5344	2.74823	2.74823	1.67206	1.67206	0	0.904229	3.00485	0.904229	1.00065	3.00485	0.441093			1.46201	1.00065	2.74823	1.17028
										0.904229	10.2751	0.284383	1.5344	10.2751	0.348993	3.00485	0.348993	0.129404	1.67206	3.00485	0.360046	1.00065	0.409647	3.10414	1.67206	1.5344			2.3449	1.5344	3.00485	3.14376
										1.00065	1.5344	1.00065	0.904229	1.5344	0.904229	1.5344	3.00485	0	0.348993	0.904229	0	3.7037	0.129404	3.7037	1.0199	0.284383			1.26542	1.00065	1.5344	1.17315
										0.360046	0.129404	1.00065	0.904229	1.00065	0.129404	0.129404	10.2751	10.2751	3.10414	1.5344	3.7037	0.284383	0.348993	1.07746	2.74823	0.360046			2.19796	1.00065	2.74823	3.2286
										0.284383	1.07746	0.360046	0.441093	1.5344	1.0199	0.409647	3.10414	0.441093	3.10414	0.904229	0	0.409647	1.00065	2.74823	1.5344	0.904229			1.13398	0.904229	1.5344	0.982512
										0.284383	0	0	0.441093	0.904229	1.00065	0.129404	1.5344	0	1.0199	2.74823	1.67206	1.0199	3.7037	3.10414	0.360046	0.129404			1.06186	0.904229	1.5344	1.15179
										1.67206	1.07746	0.441093	1.0199	0.409647	0.129404	0	1.07746	1.67206	1.67206	0.129404	0.409647	0.409647	0	0.904229	0	0.360046			0.669655	0.409647	1.07746	0.602325
										0.409647	0.904229	0.348993	1.00065	0.441093	0.360046	3.7037	0.129404	1.5344	0.409647	1.0199	2.74823	3.10414	0.904229	0.904229	0.409647	0.360046			1.09954	0.904229	1.0199	1.06939
										0	1.00065	0.904229	0.360046	1.00065	3.00485	3.10414	3.00485	0.441093	1.00065	0.284383	0.348993	0.441093	0.409647	0.409647	0.360046	1.0199			1.00558	0.441093	1.00065	1.01711
										0.360046	3.00485	3.10414	10.2751	3.10414	0.360046	1.00065	3.10414	1.07746	0	0.441093	10.2751	1.07746	3.10414	3.7037	3.7037	10.2751			3.41005	3.10414	3.7037	3.51633
										0.129404	0.441093	0	3.00485	1.5344	3.00485	0.129404	10.2751	0.360046	0.441093	3.7037	0.441093	0.360046	0.284383	0.284383	10.2751	3.10414			2.22195	0.441093	3.00485	3.279
										0.360046	1.07746	0.441093	1.00065	1.5344	0.360046	0.348993	10.2751	1.67206	1.07746	1.67206	0.409647	1.07746	0.441093	0.129404	0.284383	0.360046			1.32479	0.441093	1.07746	2.36296
										0.360046	1.67206	0.129404	2.74823	1.5344	1.00065	0.284383	0.409647	0.348993	0	0.284383	1.5344	3.7037	3.7037	1.07746	1.07746	1.0199			1.22875	1.0199	1.5344	1.16689
										10.2751	2.74823	0.348993	1.67206	1.0199	3.10414	0.441093	0	3.00485	2.74823	1.07746	1.00065	1.07746	10.2751	3.7037	3.7037	0.129404			2.7253	1.67206	3.10414	3.09828
										3.10414	1.5344	0.441093	1.5344	10.2751	1.67206	0.284383	1.07746	1.0199	0.360046	1.67206	1.5344	3.10414	0.409647	0.348993	3.7037	10.2751			2.49124	1.5344	3.10414	3.10432
										0.409647	3.00485	0.904229	1.00065	10.2751	1.0199	2.74823	1.0199	0.129404	2.74823	0	1.67206	10.2751	1.5344	1.07746	2.74823	0.409647			2.41041	1.07746	2.74823	3.1088
										3.7037	0.348993	0.409647	0	0.348993	0.129404	10.2751	0.129404	2.74823	0	2.74823	0.441093	0.348993	0.409647	1.0199	1.0199	1.5344			1.5068	0.409647	1.5344	2.51454
										1.5344	1.67206	0.409647	3.10414	3.7037	1.67206	0.409647	10.2751	1.67206	1.00065	0.348993	1.07746	1.07746	1.00065	0.409647	0	3.00485			1.90427	1.07746	1.67206	2.39799
										0.904229	1.0199	10.2751	2.74823	0.129404	0.360046	2.74823	0.441093	1.5344	0	3.10414	1.0199	1.0199	3.10414	1.00065	0.348993	3.7037			1.96836	1.0199	2.74823	2.44391
										1.00065	0.348993	3.00485	10.2751	1.07746	2.74823	1.5344	0.284383	0.441093	1.00065	2.74823	0.348993	1.0199	0.348993	10.2751	1.0199	3.00485			2.38128	1.0199	2.74823	3.1241
										1.00065	0.441093	3.10414	0.441093	1.07746	3.10414	0.409647	1.00065	0.284383	1.00065	0.904229	1.67206	1.0199	0.409647	0.904229	1.07746	3.7037			1.26795	1.00065	1.07746	1.03865
										0.441093	0.360046	0.904229	3.7037	0.284383	2.74823	0.284383	1.0199	0	1.00065	0.360046	0.441093	0.129404	0.409647	1.67206	0.360046	1.0199			0.890519	0.441093	1.0199	0.987681
										1.5344	1.5344	0	3.00485	2.74823	3.10414	0	3.00485	0.409647	3.00485	0	0.904229	1.67206	1.07746	3.7037	3.00485	2.74823			1.85035	1.67206	3.00485	1.27529
										0.409647	0.441093	10.2751	1.07746	3.10414	3.10414	3.10414	0.360046	1.5344	0.441093	0	0.129404	1.5344	1.00065	1.0199	1.0199	0.360046			1.70092	1.0199	1.5344	2.4378
										0.360046	1.67206	0.129404	0.409647	0.441093	0.284383	0.348993	0.348993	2.74823	1.00065	2.74823	0.441093	10.2751	1.5344	0.904229	10.2751	1.0199			2.05539	0.904229	1.67206	3.19648
										2.74823	0	0	0.284383	0.441093	1.0199	0	1.5344	0.348993	0.441093	1.07746	10.2751	3.10414	0.284383	0.441093	0.360046	1.00065			1.37417	0.441093	1.07746	2.46498
										1.07746	1.07746	0.129404	0.441093	1.0199	3.10414	0.129404	10.2751	0.348993	2.74823	0.129404	0.348993	10.2751	1.67206	1.07746	1.67206	0			2.08978	1.07746	1.67206	3.20843
										3.00485	0.129404	3.00485	0.904229	0.441093	2.74823	1.07746	0.904229	3.10414	0.284383	0.129404	0.348993	1.67206	1.00065	3.00485	3.00485	1.07746			1.52007	1.07746	3.00485	1.17818
										3.10414	0.360046	1.5344	1.67206	1.07746	0.360046	3.10414	1.07746	1.0199	0.284383	1.0199	3.10414	1.67206	0.360046	1.07746	1.07746	0.409647			1.31263	1.07746	1.67206	0.965776
										1.00065	2.74823	0.348993	0.348993	0.129404	3.00485	0.441093	3.00485	0.409647	1.5344	1.07746	1.67206	1.00065	10.2751	1.07746	0.129404	1.67206			1.75737	1.07746	1.67206	2.39265
										0.284383	3.7037	0.284383	3.7037	3.10414	3.00485	0.409647	1.00065	1.67206	0.904229	1.0199	0.360046	10.2751	0.360046	0.904229	0.904229	1.67206			1.97455	1.00065	3.00485	2.45041
										0.129404	0.360046	0.360046	3.7037	3.7037	0.284383	0.348993	0.284383	0	10.2751	0.441093	10.2751	0.129404	0.409647	3.10414	1.67206	0			2.08713	0.360046	3.10414	3.33454
										0.904229	3.00485	1.07746	0.348993	3.7037	10.2751	0.360046	1.0199	2.74823	0	1.00065	0.129404	2.74823	3.7037	10.2751	1.67206	0.129404			2.53536	1.07746	3.00485	3.1677
										0.284383	0.904229	1.67206	0	1.00065	0	0.129404	0.409647	0.409647	0.348993	1.67206	0.284383	0	3.7037	0.348993	0.284383	3.10414			0.856275	0.348993	1.00065	1.09367
										0.360046	3.00485	1.67206	2.74823	10.2751	3.00485	1.0199	1.00065	0.348993	0	0	0.129404	0.284383	3.7037	0.409647	0.360046	3.10414			1.84859	1.00065	3.00485	2.52403
										3.00485	3.10414	1.5344	0.284383	0.360046	3.10414	1.07746	3.10414	1.07746	1.00065	1.0199	0.348993	1.00065	3.00485	0.360046	1.67206	10.2751			2.07843	1.07746	3.00485	2.37279
										0.409647	3.7037	0.441093	1.67206	0.904229	3.10414	3.7037	1.00065	0.129404	3.10414	10.2751	3.7037	0.348993	2.74823	10.2751	3.00485	1.07746			2.91801	2.74823	3.7037	3.05866
										0	1.67206	0	3.10414	3.00485	0.360046	3.7037	3.10414	3.10414	0.904229	1.5344	1.5344	1.5344	3.10414	0.348993	2.74823	0.441093			1.77664	1.5344	3.10414	1.2822
										10.2751	3.7037	0.348993	3.00485	2.74823	1.5344	0.284383	1.0199	1.67206	3.00485	0.441093	1.0199	0.348993	0.284383	0	10.2751	0.129404			2.35855	1.0199	3.00485	3.19926
										0.904229	10.2751	3.10414	1.07746	10.2751	0.441093	1.5344	0.904229	0.284383	0	1.5344	0.348993	1.00065	0.284383	0.904229	1.67206	10.2751			2.63647	1.00065	1.67206	3.71484
										1.07746	0.348993	0.360046	1.07746	3.10414	0.348993	1.67206	2.74823	0.284383	3.10414	0	3.00485	1.07746	0.284383	0.284383	3.10414	1.67206			1.38548	1.07746	2.74823	1.18708
										3.7037	2.74823	0.129404	0.348993	0.348993	3.00485	0	1.07746	1.0199	2.74823	0.129404	10.2751	1.5344	3.10414	0.409647	1.67206	10.2751			2.50174	1.5344	3.00485	3.16269
										0	1.5344	1.00065	1.00065	10.2751	10.2751	0.348993	1.67206	3.10414	1.07746	0.904229	0.441093	0.360046	0.409647	3.7037	0.284383	10.2751			2.7451	1.00065	3.10414	3.7233
										1.5344	1.67206	3.10414	1.07746	3.7037	3.7037	0.348993	0	0.441093	1.07746	0.284383	0.409647	0.441093	0.284383	3.10414	0.284383	0.441093			1.28895	0.441093	1.67206	1.30025
										1.00065	0.348993	1.07746	0.360046	2.74823	1.5344	10.2751	1.07746	2.74823	0.904229	3.10414	1.0199	0.441093	1.0199	0	3.10414	0.409647			1.83374	1.0199	2.74823	2.39765
										0.904229	1.07746	0.129404	2.74823	1.5344	0.360046	0.409647	0.904229	0.360046	1.0199	2.74823	0.904229	0.284383	0.409647	10.2751	1.5344	0.409647			1.53019	0.904229	1.5344	2.38617
										2.74823	3.7037	2.74823	1.5344	0.904229	2.74823	10.2751	3.00485	0.284383	1.0199	1.00065	2.74823	0.904229	1.00065	0.360046	1.5344	2.74823			2.30986	1.5344	2.74823	2.30465
										0.129404	3.10414	1.00065	0.904229	3.7037	0.129404	0.360046	3.7037	3.00485	1.67206	0.284383	1.67206	3.10414	3.00485	0.441093	0	1.07746			1.60566	1.07746	3.00485	1.36808
										0	3.00485	1.00065	0.348993	0.360046	0.284383	0.129404	1.67206	1.07746	0.348993	1.00065	0.441093	10.2751	0.348993	1.0199	0.360046	0.409647			1.29896	0.409647	1.0199	2.42393
										10.2751	3.00485	10.2751	1.5344	0.129404	10.2751	1.67206	0.409647	3.10414	1.0199	1.0199	0.360046	0.284383	1.5344	1.5344	10.2751	1.5344			3.42602	1.5344	3.10414	4.00098
										3.00485	1.07746	3.10414	1.00065	0.284383	0.348993	10.2751	10.2751	0.348993	0.284383	0.129404	0.904229	3.7037	0.348993	3.10414	1.07746	3.7037			2.52798	1.07746	3.10414	3.19114
										1.5344	0.441093	3.00485	0.348993	2.74823	1.07746	0.284383	1.5344	0.348993	0.441093	3.10414	0.360046	1.67206	0.441093	0.360046	0	1.5344			1.13151	0.441093	1.5344	1.01979
										1.67206	10.2751	2.74823	1.07746	1.5344	2.74823	3.7037	0.129404	3.7037	0.409647	1.00065	2.74823	1.67206	10.2751	1.07746	10.2751	0.129404			3.24588	1.67206	3.7037	3.52836
										1.00065	10.2751	1.07746	1.5344	0	1.07746	1.5344	0.409647	0.284383	0.904229	10.2751	3.7037	3.10414	10.2751	0.409647	0.409647	2.74823			2.88372	1.07746	3.10414	3.67171
										0.409647	10.2751	0.284383	0.284383	1.67206	3.10414	0	0.441093	2.74823	0.129404	1.5344	1.0199	3.7037	10.2751	1.5344	10.2751	3.10414			2.98795	1.5344	3.10414	3.6622
										0.284383	0.409647	10.2751	0.284383	0.284383	0.904229	0.360046	0.360046	3.10414	3.7037	3.7037	0.409647	1.00065	0.129404	3.7037	0.360046	2.74823			1.88385	0.409647	3.10414	2.57864
										0.904229	1.00065	0.129404	0.360046	10.2751	1.00065	10.2751	1.00065	3.10414	0	1.07746	0.348993	3.00485	0.360046	0.360046	1.5344	2.74823			2.20494	1.00065	2.74823	3.18774
										3.00485	0	1.67206	3.7037	1.07746	1.00065	3.00485	1.5344	0.129404	1.67206	0	0.409647	10.2751	3.00485	0.904229	0.409647	0.348993			1.89129	1.07746	3.00485	2.46188
										0.284383	1.67206	0.360046	3.10414	1.5344	0.409647	2.74823	3.10414	1.0199	1.00065	0.904229	2.74823	3.00485	1.00065	3.7037	0.904229	1.0199			1.67785	1.0199	2.74823	1.13226
										0.441093	0	1.5344	0.441093	0.409647	0	1.5344	1.67206	3.00485	0.441093	0.441093	1.07746	3.00485	1.5344	0.409647	1.00065	0.360046			1.01805	0.441093	1.5344	0.925466
										0.129404	0.904229	1.07746	0.441093	1.67206	0.360046	1.5344	0.360046	1.00065	10.2751	0.441093	1.07746	0.904229	3.7037	1.07746	0.348993	0			1.48867	0.904229	1.07746	2.41967
										0.441093	3.7037	1.0199	0.360046	2.74823	3.10414	10.2751	0	1.67206	3.10414	1.00065	2.74823	0.129404	0.441093	0.129404	3.10414	3.7037			2.21677	1.67206	3.10414	2.48591
										0.348993	0.129404	0.904229	0.441093	0.441093	3.10414	1.00065	2.74823	3.10414	0.441093	0.129404	0.409647	3.00485	0.129404	3.10414	3.7037	3.7037			1.57929	0.904229	3.10414	1.44191
										1.67206	10.2751	0.360046	0.348993	1.5344	1.5344	10.2751	2.74823	0.360046	1.07746	0.360046	1.00065	1.0199	2.74823	3.7037	1.00065	0.360046			2.37524	1.07746	2.74823	3.12667
										0.409647	2.74823	0.904229	3.10414	0.409647	3.10414	1.67206	0	10.2751	3.10414	3.7037	0.441093	0.904229	0.360046	3.00485	3.00485	1.00065			2.24416	1.67206	3.10414	2.42756
										1.00065	0.129404	2.74823	1.67206	1.0199	3.7037	0.904229	3.10414	3.00485	0.441093	1.07746	0.441093	0.284383	0.284383	0.409647	3.7037	1.00065			1.46645	1.00065	2.74823	1.26607
										1.5344	3.10414	1.67206	10.2751	0.348993	0.441093	3.00485	1.5344	1.0199	3.10414	3.10414	1.5344	2.74823	10.2751	1.5344	0.284383	0.409647			2.70173	1.5344	3.10414	3.02463
										1.00065	3.10414	3.10414	1.07746	3.00485	3.10414	0	10.2751	1.5344	3.00485	3.00485	0.904229	1.00065	1.07746	0.129404	0.409647	0.284383			2.11884	1.07746	3.00485	2.41108
										1.5344	1.67206	0.360046	1.5344	0.284383	0.348993	1.0199	0	1.00065	0	1.67206	0.348993	0.129404	0.441093	2.74823	3.7037	1.5344			1.07839	1.00065	1.5344	1.02658
										0.284383	0.348993	1.0199	0.360046	1.07746	0.129404	3.10414	1.67206	0.360046	1.5344	0.441093	1.5344	0.129404	3.7037	0.348993	1.07746	0.409647			1.0315	0.441093	1.5344	1.03415
										2.74823	10.2751	0.348993	2.74823	1.5344	3.00485	1.00065	0.441093	3.7037	1.5344	0.904229	0.360046	1.67206	0.129404	1.67206	0.904229	3.7037			2.15796	1.5344	2.74823	2.38984
										1.00065	1.0199	3.10414	1.0199	1.5344	1.0199	3.7037	0.348993	1.5344	3.10414	3.10414	1.00065	3.7037	1.00065	1.00065	0.360046	0.284383			1.6379	1.0199	3.10414	1.19641
										1.67206	0.348993	3.00485	0.129404	0.409647	1.00065	1.00065	1.67206	1.00065	0.348993	0	0.348993	2.74823	2.74823	1.5344	0.129404	0.360046			1.08572	1.00065	1.67206	0.991885
										0.904229	1.00065	0.441093	10.2751	1.07746	2.74823	3.7037	3.00485	1.0199	0.409647	1.00065	0.904229	0.348993	0.360046	1.67206	0	1.00065			1.75715	1.00065	1.67206	2.41917
										0.129404	3.00485	0.284383	0.904229	3.10414	1.07746	1.67206	0.441093	0.441093	1.00065	0.904229	0.129404	1.5344	10.2751	1.00065	1.00065	1.5344			1.67283	1.00065	1.5344	2.378
										3.10414	0.284383	3.10414	3.7037	0.904229	2.74823	0.409647	1.67206	1.00065	3.00485	0.348993	0.409647	1.67206	1.00065	3.00485	0.348993	3.7037			1.7897	1.67206	3.00485	1.29754
										1.67206	2.74823	0.409647	0.129404	1.0199	0.441093	1.0199	1.5344	1.5344	3.7037	0.409647	0.360046	0	1.07746	0.129404	0	1.00065			1.01117	1.00065	1.5344	1.01022
										2.74823	0.129404	1.00065	1.0199	0.129404	0.129404	3.7037	0.409647	1.0199	3.00485	1.00065	1.67206	2.74823	3.00485	2.74823	0.441093	2.74823			1.62697	1.0199	2.74823	1.23184
										1.07746	0.284383	0	0	0.284383	0.129404	2.74823	1.0199	1.0199	1.0199	1.67206	0	1.00065	1.5344	1.07746	0.348993	0.441093			0.803425	1.00065	1.07746	0.736044
										0.348993	1.67206	3.00485	1.00065	0.360046	3.00485	0.129404	0.409647	0.409647	0.129404	0.129404	1.07746	3.00485	0.904229	1.5344	2.74823	0.409647			1.19281	0.904229	1.67206	1.10079
										3.10414	1.07746	1.00065	3.10414	1.67206	10.2751	1.67206	3.00485	2.74823	3.7037	0.129404	1.00065	0.904229	0.284383	3.00485	1.5344	1.5344			2.33851	1.67206	3.00485	2.31287
										2.74823	1.67206	0.441093	1.0199	0.904229	1.07746	0.441093	0.284383	3.10414	0.360046	0.284383	0.360046	0.348993	0.348993	3.10414	0.904229	1.67206			1.12209	0.904229	1.67206	0.996916
										0.360046	0.360046	3.7037	2.74823	0	0	2.74823	2.74823	0.409647	0.348993	10.2751	0.360046	1.0199	3.00485	3.10414	3.00485	1.67206			2.10989	1.67206	3.00485	2.48098
										2.74823	0.441093	0.441093	0.360046	0.441093	3.10414	1.5344	10.2751	0.409647	1.67206	0.409647	0	3.10414	0.904229	0.360046	1.5344	0.441093			1.65767	0.441093	1.67206	2.44161
										1.5344	0	1.00065	0.129404	3.10414	3.10414	2.74823	0.129404	0.441093	1.07746	3.7037	0.409647	1.0199	0.360046	3.10414	1.07746	1.5344			1.4399	1.07746	2.74823	1.23816
										0.441093	0.348993	1.07746	0.129404	0.360046	3.10414	3.7037	3.00485	0.284383	0	3.7037	0.441093	3.7037	0.284383	3.00485	0.441093	3.00485			1.59046	0.441093	3.00485	1.52167
										0.904229	0.360046	0	1.00065	10.2751	1.5344	0	1.07746	0	0.284383	0.284383	0.348993	0.360046	3.7037	0	0	0.129404			1.19193	0.348993	1.00065	2.51293
										3.7037	0.441093	0.441093	0.284383	0	3.00485	2.74823	3.00485	0	1.67206	0.348993	10.2751	0.348993	0.360046	0.348993	1.67206	0			1.68556	0.441093	2.74823	2.53924
										3.7037	3.10414	2.74823	1.5344	3.00485	1.00065	0.284383	10.2751	0	0.904229	10.2751	0.441093	1.5344	1.67206	3.7037	0.348993	0.360046			2.64089	1.5344	3.10414	3.12345
										0.409647	0.284383	1.67206	3.10414	1.0199	0	0.348993	1.0199	0	2.74823	3.00485	3.7037	10.2751	0.129404	3.7037	0.129404	1.67206			1.95444	1.0199	3.00485	2.52944
										0.129404	3.00485	0.904229	1.00065	1.0199	1.5344	1.07746	0.129404	0.409647	10.2751	1.5344	1.67206	1.00065	3.10414	1.07746	0.360046	1.0199			1.72081	1.0199	1.5344	2.35797
										0.360046	0.904229	1.00065	1.0199	0.284383	0.129404	3.7037	10.2751	1.5344	1.5344	1.00065	3.00485	0.129404	1.5344	0.348993	0.441093	0.284383			1.61706	1.00065	1.5344	2.44229
										3.10414	3.00485	0.284383	1.00065	2.74823	3.00485	1.07746	0.904229	3.7037	1.67206	3.00485	0.129404	0.129404	1.07746	0.904229	10.2751	0.409647			2.14321	1.07746	3.00485	2.41764
										1.00065	0.409647	1.00065	0	1.07746	0	1.67206	0.904229	0.360046	1.0199	1.0199	3.7037	1.5344	1.5344	0.360046	3.00485	2.74823			1.25589	1.0199	1.5344	1.0452
										0.441093	0.284383	0.409647	1.5344	1.5344	0.360046	0.441093	0.360046	3.00485	0	0.284383	1.5344	1.00065	0.360046	0	0	0.360046			0.700557	0.360046	1.00065	0.790075
										2.74823	1.67206	1.00065	0.284383	3.00485	3.00485	1.07746	1.5344	0.284383	0	1.07746	1.5344	1.07746	1.5344	1.5344	0.360046	3.7037			1.49607	1.5344	1.67206	1.06851
										1.5344	3.00485	1.0199	0.441093	0	3.7037	1.00065	0.360046	1.0199	3.7037	1.07746	1.0199	0.360046	10.2751	0.348993	1.67206	1.67206			1.89493	1.0199	1.67206	2.43417
										0	2.74823	3.7037	3.7037	0.904229	0.348993	3.7037	3.10414	0.348993	0.441093	0.129404	0	3.00485	0.409647	1.0199	3.7037	3.00485			1.78113	1.0199	3.10414	1.55455
										0.360046	0.409647	0.348993	1.0199	0.360046	1.67206	0.360046	0	10.2751	0.904229	0	0.360046	0.284383	3.7037	2.74823	3.7037	0.904229			1.61261	0.409647	1.67206	2.53373
										1.07746	1.0199	1.67206	0.129404	0.360046	0.129404	3.7037	1.07746	0.441093	0.284383	0.284383	3.00485	0.348993	3.00485	10.2751	3.00485	3.00485			1.93075	1.07746	3.00485	2.48543
										0.441093	1.5344	0.129404	10.2751	0	3.7037	0.284383	2.74823	3.7037	0.441093	0.904229	0.441093	1.0199	0.441093	0.409647	3.10414	3.10414			1.92267	0.904229	3.10414	2.52796
										0.409647	2.74823	1.07746	1.67206	0	2.74823	1.00065	0.360046	3.10414	1.00065	0.441093	1.00065	0	1.0199	3.10414	10.2751	1.67206			1.86083	1.0199	2.74823	2.40283
										0.409647	0.409647	2.74823	0.129404	10.2751	10.2751	2.74823	1.00065	0	1.0199	0.284383	0.360046	10.2751	1.5344	0.284383	0.348993	0.409647			2.50076	0.409647	2.74823	3.79847
										0.348993	0.441093	0.348993	3.00485	3.00485	3.7037	2.74823	1.67206	3.00485	2.74823	1.5344	2.74823	0.441093	0.129404	0.348993	3.00485	10.2751			2.32399	2.74823	3.00485	2.4002
										3.7037	3.7037	0.284383	0.360046	1.0199	0	3.00485	0.904229	0.129404	1.5344	3.00485	1.07746	1.07746	0.904229	0.409647	2.74823	1.0199			1.46391	1.0199	2.74823	1.26
										3.00485	3.10414	1.0199	0.441093	0.348993	0.129404	1.67206	0.904229	0.129404	1.5344	1.07746	1.5344	0.284383	1.0199	3.7037	10.2751	0.409647			1.79959	1.0199	1.67206	2.43756
										0	0.360046	2.74823	0.904229	3.10414	10.2751	3.7037	0.129404	0	0.348993	0.360046	1.5344	1.00065	0.409647	1.00065	1.67206	1.5344			1.71092	1.00065	1.67206	2.46995
										0.441093	2.74823	0.129404	0.348993	2.74823	1.5344	0	1.07746	2.74823	0.409647	3.7037	1.0199	0.441093	0.360046	0.441093	10.2751	1.5344			1.76241	1.0199	2.74823	2.46322
										10.2751	1.67206	2.74823	1.0199	1.0199	0	1.0199	0.904229	1.5344	0.129404	3.00485	1.0199	3.10414	0.904229	0.284383	0.348993	1.00065			1.76413	1.0199	1.67206	2.38557
										0.360046	1.00065	0.441093	0.904229	0	0.129404	0	0.284383	0.409647	0.441093	0	0.409647	1.5344	2.74823	1.67206	1.00065	1.07746			0.730175	0.441093	1.00065	0.731967
										3.7037	1.00065	3.10414	10.2751	1.5344	0.348993	0.409647	1.0199	1.0199	3.7037	10.2751	2.74823	3.00485	3.7037	0.409647	3.10414	0.409647			2.92797	2.74823	3.7037	3.04632
										0.129404	10.2751	0.284383	1.0199	2.74823	3.7037	0.129404	1.5344	10.2751	1.07746	3.7037	0.129404	1.67206	1.00065	3.10414	3.00485	0.441093			2.60194	1.5344	3.10414	3.14637
										1.67206	1.67206	1.07746	0.904229	3.7037	2.74823	3.00485	3.00485	10.2751	10.2751	3.7037	1.00065	1.0199	10.2751	10.2751	0.409647	2.74823			3.98647	2.74823	3.7037	3.72933
										1.67206	0.284383	1.5344	3.7037	0.409647	1.67206	3.00485	3.00485	10.2751	0.348993	1.67206	1.0199	0.441093	1.0199	0.409647	0.441093	0.360046			1.83964	1.0199	1.67206	2.41997
										0.360046	1.67206	0.129404	3.10414	0.441093	3.7037	1.67206	0.441093	1.0199	3.10414	0.284383	0.409647	3.10414	1.00065	0.129404	3.10414	10.2751			1.99736	1.0199	3.10414	2.48057
										0.348993	2.74823	0.409647	0.441093	0.129404	3.7037	2.74823	1.0199	0.129404	0.409647	1.0199	0.441093	0	3.00485	0.129404	0.441093	0.409647			1.03143	0.441093	1.0199	1.20173
										0.348993	0.441093	1.07746	3.00485	10.2751	2.74823	3.10414	1.67206	0.129404	1.67206	0.360046	0.360046	0.129404	3.00485	3.00485	2.74823	2.74823			2.16641	1.67206	3.00485	2.40486
										1.0199	3.00485	1.5344	1.5344	0.441093	10.2751	1.07746	2.74823	3.00485	0.348993	0	0.348993	0.441093	2.74823	1.0199	1.07746	1.00065			1.86033	1.07746	2.74823	2.38029
										0	0.360046	0.904229	1.07746	1.07746	0.360046	3.7037	1.0199	3.00485	0.409647	0	3.10414	1.00065	0.904229	1.07746	1.07746	3.7037			1.34029	1.0199	1.07746	1.23259
										1.5344	2.74823	0	0.284383	3.7037	2.74823	1.67206	3.7037	3.7037	3.10414	1.00065	1.00065	1.0199	1.5344	2.74823	1.0199	3.7037			2.07235	1.67206	3.10414	1.27041
										1.07746	2.74823	3.00485	0.904229	1.67206	0.409647	0.441093	1.0199	10.2751	0.348993	3.10414	1.07746	3.00485	1.5344	1.07746	0.441093	2.74823			2.05231	1.07746	2.74823	2.34445
										1.67206	0.904229	0	1.67206	0.441093	0.284383	0.129404	1.0199	1.00065	1.0199	1.07746	0.360046	3.00485	0.409647	0.409647	0.129404	3.00485			0.972917	0.904229	1.07746	0.914897
										1.07746	1.5344	0.284383	1.5344	10.2751	3.10414	3.10414	0.360046	10.2751	0.360046	0.129404	0.904229	0.409647	0.360046	0.129404	3.7037	0.360046			2.22975	0.904229	3.10414	3.2318
										1.67206	1.0199	1.07746	1.00065	0	1.00065	1.07746	2.74823	2.74823	10.2751	0.441093	3.7037	0.409647	0.441093	0.409647	0.441093	1.67206			1.77283	1.0199	1.67206	2.40892
										1.00065	0.904229	1.0199	10.2751	3.7037	2.74823	0.129404	1.07746	1.0199	0.284383	0.360046	1.0199	0.129404	0.441093	1.0199	1.5344	1.67206			1.66705	1.0199	1.5344	2.40226
										3.00485	0	3.10414	0.409647	1.0199	0.441093	1.07746	1.00065	0	1.5344	0.409647	0	3.00485	3.10414	2.74823	1.07746	3.10414			1.47298	1.07746	3.00485	1.24704
										1.67206	0.129404	10.2751	0.348993	3.7037	10.2751	3.00485	2.74823	0.129404	2.74823	0.129404	0	0.904229	0.441093	10.2751	0.284383	0.360046			2.78996	0.904229	3.00485	3.76206
										0.129404	0.409647	10.2751	0.360046	1.67206	0.129404	1.00065	1.0199	0	3.7037	0.360046	0.904229	1.5344	3.00485	1.67206	0.441093	1.0199			1.62568	1.00065	1.67206	2.44817
										0.284383	2.74823	2.74823	0	1.5344	0.441093	0.284383	1.67206	1.0199	0.441093	3.00485	3.00485	1.0199	0.904229	1.5344	2.74823	1.07746			1.43928	1.07746	2.74823	1.04926
										0.441093	1.07746	10.2751	1.00065	0.348993	2.74823	1.67206	0.284383	1.00065	1.07746	0.129404	0.441093	3.10414	2.74823	2.74823	1.07746	3.00485			1.95173	1.07746	2.74823	2.38528
										3.00485	0.360046	1.00065	2.74823	0.409647	0.904229	0.441093	0.129404	0.129404	0.904229	3.7037	0.441093	0.441093	1.5344	0.129404	3.7037	0			1.1756	0.441093	1.5344	1.2856
										1.00065	0	10.2751	0.284383	0.441093	0.904229	2.74823	0.284383	3.10414	1.67206	0.904229	1.0199	1.67206	0.441093	0.409647	1.00065	2.74823			1.70059	1.00065	1.67206	2.39978
										1.67206	0.441093	3.00485	1.0199	0.409647	0	1.5344	3.00485	1.00065	3.10414	1.00065	2.74823	0.441093	3.10414	0.360046	1.5344	3.7037			1.65199	1.5344	3.00485	1.21036
										10.2751	1.0199	0.284383	0.129404	3.7037	1.67206	0.904229	3.00485	0.348993	0	0.129404	1.00065	0.129404	3.00485	1.67206	0.904229	3.00485			1.83459	1.00065	3.00485	2.48353
										2.74823	0.348993	0.409647	10.2751	0.409647	1.67206	1.07746	1.67206	0.284383	0.441093	0.409647	10.2751	0.284383	3.7037	3.00485	1.07746	2.74823			2.40247	1.07746	2.74823	3.16011
										0.284383	0.348993	0.360046	1.5344	1.00065	0.129404	1.07746	3.00485	2.74823	0.284383	0.284383	1.00065	1.5344	10.2751	1.07746	10.2751	3.10414			2.25436	1.07746	2.74823	3.16742
										1.0199	0.129404	0.129404	3.7037	3.00485	1.67206	1.07746	3.7037	0.348993	0.441093	1.00065	0.441093	0.360046	0.129404	1.07746	0.129404	0			1.08051	0.441093	1.07746	1.23701
										0.441093	0.284383	1.00065	0.360046	0.129404	3.00485	1.0199	0.441093	1.0199	0.904229	0.904229	0.360046	0.129404	2.74823	0.129404	2.74823	0.360046			0.940302	0.441093	1.0199	0.959487
										1.00065	0.284383	0.284383	0.348993	3.10414	0.409647	1.0199	2.74823	0.129404	10.2751	0.409647	0.360046	2.74823	0.284383	0.360046	0.129404	0.441093			1.43163	0.409647	1.0199	2.48376
										0.441093	0.441093	10.2751	3.00485	0.348993	0.441093	0.409647	0.348993	0.360046	10.2751	0.284383	0	1.00065	0	0.129404	1.07746	1.67206			1.7947	0.441093	1.07746	3.27499
										3.7037	0.409647	0.441093	1.00065	0.348993	1.67206	1.00065	0.441093	0	1.00065	1.0199	3.00485	1.00065	3.00485	0.360046	3.00485	3.7037			1.47749	1.00065	3.00485	1.27625
										0.360046	0	3.7037	0.360046	3.10414	0.409647	0.360046	1.5344	1.00065	0	1.5344	0	0.409647	0.129404	3.10414	1.00065	0.129404			1.00825	0.409647	1.5344	1.20355
										1.67206	1.5344	3.7037	0.284383	1.67206	2.74823	0.360046	1.67206	1.5344	0.348993	0.904229	3.00485	1.00065	3.00485	0.409647	0.409647	2.74823			1.58897	1.5344	2.74823	1.10517
										0.348993	3.10414	3.7037	10.2751	3.7037	0.360046	0	0.129404	1.67206	2.74823	0.904229	0.360046	0.360046	1.00065	1.0199	1.00065	0.284383			1.82208	1.00065	2.74823	2.5128
										0.348993	1.5344	3.00485	10.2751	1.5344	10.2751	3.00485	0.129404	0.284383	3.7037	0.284383	3.10414	0.441093	0.284383	0.284383	1.67206	1.67206			2.46104	1.5344	3.00485	3.1678
										2.74823	0.284383	0.441093	3.00485	1.5344	0.360046	0	0.360046	3.7037	1.67206	1.00065	1.5344	3.7037	2.74823	0.441093	1.07746	10.2751			2.05232	1.5344	2.74823	2.44871
										0.409647	2.74823	0.409647	3.00485	1.67206	1.5344	1.07746	0.129404	0.284383	1.07746	3.7037	10.2751	3.10414	10.2751	1.07746	0.348993	0			2.41953	1.07746	3.00485	3.16976
										1.00065	1.5344	0.129404	10.2751	1.5344	0.348993	3.7037	0.360046	0.441093	1.0199	0.904229	0.409647	0	0.360046	0.441093	0.348993	0.129404			1.34948	0.441093	1.0199	2.46219
										1.00065	3.00485	1.67206	0	0.360046	1.67206	0.904229	0.348993	1.07746	0.129404	0.284383	0.129404	3.7037	3.00485	0.284383	1.00065	0.284383			1.1095	0.904229	1.67206	1.14425
										1.67206	0.409647	1.5344	0.904229	3.10414	0.284383	10.2751	1.0199	0.360046	0.360046	3.00485	1.00065	0.904229	1.00065	0.904229	1.00065	1.0199			1.69171	1.00065	1.5344	2.35566
										3.7037	0.409647	1.5344	3.10414	0	0	1.67206	10.2751	0.409647	0.904229	0.129404	0.129404	3.00485	0.409647	0.348993	1.07746	0.904229			1.64805	0.904229	1.67206	2.50489
										1.07746	2.74823	2.74823	0.441093	0	0	1.67206	3.00485	3.00485	0	10.2751	0.409647	2.74823	3.00485	1.07746	3.7037	0.409647			2.13679	1.67206	3.00485	2.46309
										3.7037	0.360046	0.360046	0.360046	3.10414	0.129404	0.129404	3.7037	10.2751	1.67206	0.129404	0.129404	1.67206	0.904229	0.409647	0.409647	1.5344			1.70509	0.409647	1.67206	2.5345
										0	0.441093	0.441093	3.10414	1.67206	0.284383	3.7037	3.00485	1.07746	0.441093	0.441093	3.10414	0.129404	1.5344	0.129404	0.348993	0.360046			1.18926	0.441093	1.67206	1.26069
										1.67206	3.00485	1.07746	0.348993	2.74823	0	3.10414	0.409647	0.129404	1.67206	0.129404	0.904229	0.441093	0.409647	0.284383	3.7037	0.441093			1.20473	0.441093	1.67206	1.21944
										3.00485	0.348993	0.348993	0.284383	0.284383	1.5344	1.67206	1.00065	0.360046	1.5344	0.409647	0.129404	3.10414	0.348993	10.2751	0.441093	1.67206			1.57374	0.441093	1.67206	2.42998
										0.441093	3.00485	1.0199	3.7037	1.0199	1.67206	0.360046	1.07746	1.07746	0.284383	0.904229	0	10.2751	1.07746	0.129404	0.348993	3.10414			1.73531	1.0199	1.67206	2.45571
										1.67206	0.129404	0.904229	0.129404	2.74823	2.74823	1.5344	3.10414	0.360046	0.348993	1.0199	3.10414	1.07746	0.360046	3.00485	1.0199	0.129404			1.37617	1.0199	2.74823	1.14158
										1.5344	3.10414	0.129404	0.129404	1.07746	0.441093	1.07746	0.904229	0.360046	0.904229	0	0.348993	0.441093	0.409647	1.67206	0.441093	10.2751			1.36764	0.441093	1.07746	2.41816
										1.07746	1.67206	10.2751	10.2751	0.129404	0	1.00065	1.07746	0.409647	10.2751	3.7037	0.441093	1.00065	1.00065	10.2751	0.284383	0.409647			3.13572	1.00065	3.7037	4.16549
										1.5344	3.00485	1.00065	0.409647	0.284383	0.409647	0.904229	0.409647	1.67206	0.409647	1.00065	0.441093	0.409647	3.00485	0.409647	0.441093	2.74823			1.0879	0.441093	1.5344	0.966247
										2.74823	0.129404	1.5344	3.00485	0.284383	0.441093	3.7037	0	0.441093	10.2751	2.74823	2.74823	1.67206	0.129404	3.7037	0.360046	3.7037			2.21339	1.67206	3.00485	2.51143
										10.2751	1.07746	3.10414	0.129404	1.0199	0.904229	0.441093	0	0.904229	0.348993	0.409647	0.129404	0.360046	0.409647	1.67206	10.2751	1.00065			1.90948	0.904229	1.07746	3.23319
										1.07746	0	3.10414	0.129404	2.74823	0.348993	0.360046	3.7037	1.00065	1.00065	0.409647	1.00065	0.904229	0.904229	0.348993	1.0199	0.348993			1.08294	0.904229	1.0199	1.07497
										1.0199	0.129404	0.360046	1.00065	0.348993	0.348993	3.00485	3.7037	3.10414	3.00485	1.0199	0	1.5344	0.348993	3.10414	2.74823	1.67206			1.55607	1.0199	3.00485	1.27916
										3.7037	0.348993	0.360046	1.00065	1.67206	0.360046	0	1.07746	0.441093	1.07746	0.441093	3.00485	2.74823	10.2751	1.07746	0.348993	0.129404			1.65098	1.00065	1.67206	2.47144
										0.129404	3.7037	0.904229	0.284383	0.348993	3.00485	0.441093	0.348993	0.441093	3.10414	0.284383	0.441093	1.07746	0.409647	1.67206	0.904229	0.360046			1.05058	0.441093	1.07746	1.13232
										0.284383	0.284383	1.07746	10.2751	10.2751	0.904229	0	1.07746	3.10414	0.409647	1.07746	0.409647	0.904229	3.10414	1.5344	0.409647	1.00065			2.12542	1.00065	1.5344	3.18954
										0.284383	1.67206	1.67206	3.7037	1.00065	3.7037	1.00065	1.5344	0.409647	1.67206	0.284383	3.00485	10.2751	3.10414	1.5344	1.5344	0			2.14062	1.5344	3.00485	2.3922
										0.409647	1.0199	0.441093	0.360046	1.5344	3.00485	1.67206	10.2751	1.5344	0.360046	0.360046	3.10414	1.0199	3.00485	10.2751	0	0.129404			2.265	1.0199	3.00485	3.18187
										0.409647	0.441093	0.360046	1.5344	0.409647	0.904229	1.07746	3.10414	3.00485	0.348993	0.441093	1.0199	1.00065	0.284383	0.409647	2.74823	1.00065			1.08818	0.904229	1.07746	0.958118
										3.7037	1.07746	1.5344	3.00485	3.00485	0.904229	0.348993	3.7037	1.67206	0.129404	0.348993	3.10414	0.348993	0.284383	3.7037	1.5344	10.2751			2.27549	1.5344	3.10414	2.45391
										0.441093	0.129404	1.5344	10.2751	1.0199	1.07746	10.2751	0.348993	1.5344	1.00065	0.441093	1.67206	0.409647	3.00485	10.2751	0.409647	1.67206			2.6777	1.07746	1.67206	3.69321
										0.129404	0.348993	0	0.409647	0.409647	0.904229	2.74823	0.409647	0.360046	3.7037	1.67206	1.0199	1.07746	0.284383	0.360046	0.348993	0.129404			0.842106	0.409647	1.0199	1.00468
										0.360046	3.00485	0.284383	1.00065	1.67206	1.0199	0.284383	2.74823	3.00485	1.0199	10.2751	0.441093	1.00065	3.7037	0	0.904229	2.74823			1.96896	1.0199	2.74823	2.43331
										3.7037	10.2751	1.5344	0	0	3.7037	2.74823	1.07746	0.904229	0.409647	0.441093	1.5344	1.0199	1.0199	1.5344	1.0199	10.2751			2.4236	1.07746	2.74823	3.15052
										0	1.67206	0.409647	2.74823	3.7037	3.7037	0.904229	0.409647	1.07746	0.904229	1.5344	0	3.00485	0.904229	0	0.129404	0			1.24152	0.904229	1.67206	1.29735
										1.00065	1.07746	0.348993	1.67206	0.284383	0.284383	1.00065	1.0199	10.2751	0.348993	0.348993	1.00065	0.441093	2.74823	0.441093	0.441093	3.7037			1.55514	1.00065	1.07746	2.43472
										1.00065	1.07746	1.5344	0.360046	0.441093	3.10414	1.67206	1.0199	3.7037	0.904229	1.0199	0.360046	0.904229	0.348993	0.904229	3.7037	0.409647			1.32167	1.00065	1.5344	1.11702
										0	3.7037	0.360046	3.00485	0.441093	0.129404	1.67206	1.0199	3.00485	10.2751	0.409647	1.0199	3.10414	1.67206	0.360046	0.348993	0.348993			1.81616	1.0199	3.00485	2.49336
										0.284383	3.7037	3.10414	0.441093	10.2751	0.904229	0.904229	0.904229	0.441093	1.07746	0.360046	1.0199	3.00485	0	0.348993	3.00485	3.00485			1.92842	0.904229	3.00485	2.47707
										1.67206	3.00485	1.00065	0	0.904229	1.67206	0.284383	1.0199	1.07746	10.2751	0.284383	0	1.5344	3.00485	0.348993	1.67206	1.5344			1.72293	1.07746	1.67206	2.37923
										2.74823	3.7037	0.284383	0.904229	3.00485	0.904229	3.10414	1.0199	1.67206	0	1.5344	3.10414	1.00065	0.348993	1.0199	2.74823	0.441093			1.62018	1.0199	2.74823	1.19276
										1.07746	0.284383	1.0199	0.360046	1.5344	3.00485	0.441093	0.409647	0.904229	0.409647	3.10414	0.409647	3.00485	0.284383	0.441093	0.348993	10.2751			1.6067	0.441093	1.5344	2.45032
										0.904229	0.409647	3.7037	0.129404	1.5344	1.00065	1.00065	0.129404	2.74823	0.129404	0.348993	1.00065	1.07746	0.409647	2.74823	0.441093	0.441093			1.06805	0.904229	1.07746	1.05072
										3.00485	0.129404	2.74823	2.74823	1.0199	0.348993	3.00485	1.67206	0.348993	0.360046	0.409647	1.00065	0.360046	0.348993	0.441093	0.441093	10.2751			1.68601	0.441093	2.74823	2.45526
										1.5344	1.67206	0.409647	1.07746	0.129404	3.00485	1.5344	3.10414	0	0.904229	0.348993	3.00485	0.129404	3.10414	0	3.10414	0.348993			1.37712	1.07746	3.00485	1.2413
										0.129404	1.5344	0.441093	0.441093	1.00065	2.74823	0.348993	10.2751	1.67206	0.129404	0.441093	2.74823	0.409647	3.7037	0.904229	1.00065	2.74823			1.80448	1.00065	2.74823	2.4428
										3.00485	0.284383	0	1.67206	3.10414	3.10414	10.2751	0.904229	0.129404	0.348993	0.904229	1.5344	0.284383	0.348993	3.7037	3.7037	3.10414			2.14181	1.5344	3.10414	2.50214
										10.2751	3.7037	3.10414	2.74823	3.10414	0.284383	0.348993	0.129404	0.904229	0.129404	0.348993	0.441093	3.7037	0.348993	0.284383	2.74823	1.67206			2.01642	0.904229	3.10414	2.53275
										0	0.284383	0.360046	3.10414	1.67206	1.00065	1.07746	0.409647	3.10414	1.0199	1.5344	0.409647	0.129404	1.67206	1.07746	3.00485	3.10414			1.35085	1.07746	1.67206	1.11206
										0.441093	0.348993	0.284383	10.2751	0.284383	0.904229	1.5344	10.2751	0.129404	0.441093	0.441093	1.0199	0.441093	0.360046	10.2751	1.5344	0.441093			2.31947	0.441093	1.5344	3.81808
										0.348993	1.07746	2.74823	10.2751	1.0199	1.00065	0.360046	0.904229	1.5344	0.441093	0.360046	1.5344	0.360046	0.284383	0.348993	0.904229	0.409647			1.40658	0.904229	1.07746	2.37327
										0.284383	3.7037	1.0199	3.10414	3.7037	3.00485	0.284383	0.360046	1.07746	3.7037	3.00485	0.409647	3.10414	0.409647	3.7037	3.10414	0.129404			2.00658	3.00485	3.10414	1.50482
										1.07746	1.07746	0.360046	10.2751	1.67206	1.5344	0.360046	0.904229	1.67206	1.00065	0.409647	1.0199	0.360046	1.0199	1.5344	0	0.348993			1.44861	1.0199	1.5344	2.33323
										0.441093	1.07746	0.904229	0.441093	0.441093	3.7037	3.7037	3.7037	2.74823	3.00485	3.10414	3.00485	0.129404	1.07746	0.348993	1.00065	0			1.69616	1.07746	3.00485	1.42201
										0.360046	0.904229	1.5344	0.129404	0.284383	3.00485	3.7037	1.0199	1.00065	3.00485	0.360046	0.129404	0	1.5344	0.360046	0.360046	3.10414			1.22321	0.904229	1.5344	1.22923
										1.67206	1.67206	3.10414	3.10414	1.67206	3.10414	1.5344	0.284383	10.2751	1.07746	1.5344	1.00065	0	3.10414	1.67206	3.7037	1.0199			2.32558	1.67206	3.10414	2.30586
										3.00485	1.07746	3.7037	0.129404	1.67206	1.67206	0.441093	0.409647	10.2751	0.409647	0.348993	0.284383	3.7037	1.07746	0.904229	0.904229	1.0199			1.82576	1.0199	1.67206	2.45856
										0	3.10414	3.7037	3.00485	0.904229	3.10414	3.00485	0.284383	10.2751	1.5344	3.7037	0.129404	0.348993	0.409647	10.2751	1.67206	0.348993			2.69457	1.67206	3.10414	3.15203
										0.348993	0.348993	3.7037	1.5344	1.00065	0.409647	2.74823	0.348993	1.0199	3.00485	0.129404	1.67206	2.74823	3.10414	2.74823	1.07746	1.0199			1.58634	1.07746	2.74823	1.17801
										0.348993	0.904229	2.74823	0.348993	0.129404	1.67206	0	0.129404	2.74823	1.5344	0.284383	1.5344	0.360046	0.409647	0.904229	0	3.00485			1.00362	0.409647	1.5344	1.0249
										0.360046	10.2751	3.7037	0.129404	0.360046	2.74823	3.10414	1.5344	0.284383	1.0199	1.5344	3.00485	3.7037	0.129404	0.129404	0.284383	0.904229			1.95351	1.0199	3.00485	2.51734
										0.409647	0.348993	1.67206	1.07746	0	1.00065	1.5344	0	0.284383	0.409647	1.67206	0.409647	0.129404	1.67206	2.74823	1.0199	0			0.846385	0.409647	1.5344	0.792209
										3.10414	0.360046	0.360046	1.00065	0.348993	0.129404	1.5344	1.67206	3.7037	1.5344	10.2751	1.07746	1.5344	0	0	10.2751	1.5344			2.26143	1.5344	1.67206	3.18535
										0.360046	0.284383	1.5344	1.00065	0.348993	0.284383	2.74823	0.360046	0.409647	0.441093	0.284383	0.441093	0.348993	1.0199	3.00485	0.904229	1.67206			0.908669	0.441093	1.0199	0.860851
										1.67206	0.284383	0.904229	0	1.67206	0.409647	1.07746	0	10.2751	10.2751	1.0199	3.10414	2.74823	3.10414	1.00065	0	1.00065			2.26752	1.0199	2.74823	3.17641
										1.07746	1.00065	3.7037	0.284383	1.07746	0.284383	1.07746	0.129404	1.5344	0.284383	0.360046	1.00065	3.7037	0.441093	0.129404	1.67206	0.409647			1.06884	1.00065	1.07746	1.10163
										0	0.360046	1.0199	2.74823	2.74823	10.2751	1.5344	1.0199	0.284383	3.00485	0.360046	0	10.2751	2.74823	0.904229	3.10414	1.0199			2.43569	1.0199	2.74823	3.14501
										0.441093	0.348993	0.129404	0.129404	0.284383	0.284383	3.00485	0.441093	1.00065	0.129404	0.409647	0.409647	0.904229	10.2751	0.409647	3.10414	1.07746			1.34021	0.409647	1.00065	2.47379
										0.441093	10.2751	10.2751	0	0.441093	3.7037	0.129404	3.10414	0.284383	0.441093	0	0.348993	1.00065	0	1.67206	0.360046	3.10414			2.093	0.441093	3.10414	3.30155
										0.360046	0.348993	0.904229	0.409647	0.904229	1.0199	0.360046	3.00485	3.10414	1.0199	1.5344	0.441093	0.348993	2.74823	0.129404	1.0199	0.409647			1.0628	0.904229	1.0199	0.973885
										0.348993	3.10414	0.284383	0.348993	3.00485	0.360046	2.74823	0.284383	1.07746	1.67206	0.360046	0.348993	0.348993	10.2751	0.348993	10.2751	0.284383			2.08677	0.360046	2.74823	3.24434
										0.348993	0.360046	3.00485	0.904229	0	0.409647	2.74823	0.284383	0	0.129404	1.5344	1.00065	0.441093	0.360046	10.2751	0.360046	1.0199			1.36359	0.409647	1.0199	2.45884
										3.7037	3.7037	3.10414	3.7037	2.74823	0.129404	1.5344	0.284383	0.904229	1.0199	0.129404	0.284383	3.00485	1.00065	3.00485	3.10414	1.5344			1.9352	1.5344	3.10414	1.37233
										0.348993	0.409647	0.904229	0.441093	1.5344	0.409647	0.360046	10.2751	10.2751	1.0199	2.74823	1.00065	0.409647	1.67206	1.07746	1.5344	0.441093			2.05069	1.00065	1.5344	3.16116
										0.129404	1.67206	3.7037	0.360046	0	0.409647	3.7037	0.360046	0.904229	1.5344	0.284383	0.441093	0	1.00065	0.284383	0.129404	1.00065			0.936341	0.409647	1.00065	1.15428
										10.2751	0.284383	0.129404	1.07746	0.360046	0.441093	0.129404	1.00065	1.0199	0.129404	2.74823	0.904229	1.07746	1.0199	0.348993	1.07746	0.129404			1.30309	0.904229	1.07746	2.40104
										0.409647	3.00485	3.7037	0.409647	0.129404	3.00485	1.5344	1.00065	3.00485	1.5344	2.74823	1.00065	1.0199	10.2751	0.904229	0.360046	1.67206			2.10098	1.5344	3.00485	2.38147
										3.7037	0	1.0199	0.129404	2.74823	3.10414	1.67206	3.10414	1.5344	0.441093	0.409647	1.67206	1.00065	1.00065	0.284383	2.74823	0.409647			1.46955	1.0199	2.74823	1.19891
										2.74823	0.360046	10.2751	0.409647	0.129404	0.409647	2.74823	0.348993	1.07746	0.284383	1.0199	1.5344	1.00065	3.10414	0.348993	1.0199	10.2751			2.18201	1.0199	2.74823	3.18552
										3.10414	0.284383	0.441093	0.409647	1.07746	1.0199	3.7037	10.2751	3.10414	1.07746	3.00485	10.2751	0	1.00065	1.5344	0.904229	0.409647			2.44858	1.07746	3.10414	3.1563
										3.00485	1.5344	0.409647	0.904229	3.7037	0.348993	0.129404	2.74823	1.07746	3.00485	1.0199	0.348993	0.360046	1.5344	2.74823	0.360046	0.348993			1.38743	1.0199	2.74823	1.19094
										3.00485	1.5344	0.441093	3.7037	0.409647	3.10414	1.5344	3.00485	3.10414	1.5344	3.10414	0.441093	2.74823	0.441093	0.129404	0	1.67206			1.75951	1.5344	3.00485	1.28045
										1.5344	1.67206	1.0199	0.441093	3.00485	1.67206	3.7037	1.07746	10.2751	1.07746	1.67206	0.360046	1.00065	3.7037	0.360046	0.409647	10.2751			2.54467	1.5344	3.00485	3.09501
										1.67206	1.07746	0.409647	0.129404	3.00485	0.284383	0	3.10414	1.00065	0	3.10414	0.348993	0.409647	0.904229	1.0199	0.441093	1.07746			1.05812	0.904229	1.07746	1.06046
										10.2751	0.284383	0.441093	0.360046	3.10414	0.409647	3.7037	1.07746	0.441093	0	1.5344	3.00485	1.00065	0.348993	1.07746	1.0199	0.409647			1.67603	1.00065	1.5344	2.47463
										1.0199	0.441093	0.904229	1.07746	0.904229	1.67206	0.360046	1.5344	0.284383	1.00065	0.129404	1.67206	3.00485	0.360046	1.5344	1.5344	3.7037			1.24337	1.0199	1.5344	0.952262
										0.904229	1.5344	1.5344	0.360046	3.10414	0.129404	0.129404	3.7037	0.441093	1.0199	1.67206	10.2751	10.2751	1.5344	3.10414	1.67206	3.00485			2.61167	1.5344	3.10414	3.08311
										0.904229	3.00485	0.904229	0	0.360046	1.67206	2.74823	0.360046	1.07746	0.360046	0.348993	1.67206	0.360046	3.10414	0.904229	0.409647	0.360046			1.0912	0.904229	1.67206	1.0037
										0.409647	10.2751	0.441093	10.2751	3.7037	0.360046	0.904229	1.67206	0.441093	10.2751	3.10414	1.0199	0.409647	3.7037	0.284383	1.5344	0.409647			2.89547	1.0199	3.7037	3.70297
										0.904229	0.409647	3.10414	1.07746	1.0199	3.10414	0.409647	0.441093	1.0199	1.5344	3.10414	1.0199	2.74823	1.00065	3.10414	0.441093	1.00065			1.49667	1.0199	2.74823	1.06642
										1.5344	3.00485	0.409647	0.348993	1.67206	3.10414	1.67206	0.284383	0.904229	3.7037	0.129404	2.74823	1.5344	10.2751	3.7037	3.10414	10.2751			2.84756	1.67206	3.10414	3.04244
										3.00485	0	2.74823	3.7037	0.284383	0.129404	0.409647	3.00485	0.284383	0.904229	1.67206	1.5344	1.07746	0.441093	3.10414	1.0199	0			1.37193	1.0199	2.74823	1.26681
										0.904229	0.348993	0.348993	0.129404	0.360046	0	0.360046	3.10414	1.0199	1.00065	1.0199	0.284383	1.0199	1.0199	1.5344	0.441093	2.74823			0.920248	0.904229	1.0199	0.863171
										2.74823	0.129404	3.00485	1.0199	0.360046	0.441093	1.07746	2.74823	0.284383	3.7037	1.07746	0.904229	0.904229	3.7037	2.74823	1.67206	0.441093			1.58637	1.07746	2.74823	1.24373
										1.5344	0.441093	0.441093	1.00065	0.904229	0.284383	3.7037	0	0	0.129404	0.409647	1.0199	1.5344	3.00485	10.2751	0.284383	3.00485			1.64542	0.904229	1.5344	2.49538
										1.07746	3.00485	0.441093	3.10414	1.0199	1.67206	0.409647	1.00065	0.904229	3.00485	1.5344	0.409647	2.74823	0.904229	1.5344	0.129404	0			1.34701	1.0199	1.67206	1.03954
										3.00485	0.904229	1.00065	0.904229	10.2751	1.07746	1.07746	3.7037	1.5344	0	10.2751	0.129404	0	1.67206	1.67206	1.67206	0.904229			2.34159	1.07746	1.67206	3.13474
										0.284383	3.10414	2.74823	1.0199	0.348993	3.7037	2.74823	3.00485	0.360046	1.5344	0.904229	0.360046	0.348993	0.904229	3.10414	3.7037	0.129404			1.66539	1.0199	3.00485	1.35373
										1.5344	1.67206	0.904229	0.904229	0.348993	1.07746	3.10414	1.67206	0.441093	0.348993	0.904229	0.360046	10.2751	2.74823	1.07746	0.409647	0.360046			1.65544	0.904229	1.67206	2.3686
										0.284383	10.2751	0.284383	0.284383	3.10414	3.00485	0	0.348993	1.00065	1.0199	0.348993	1.67206	0.360046	1.0199	1.07746	1.0199	10.2751			2.08119	1.0199	1.67206	3.21016
										1.0199	1.07746	1.00065	0.284383	0.409647	0	3.10414	0.441093	0.904229	0	0.904229	10.2751	0.409647	0.360046	3.10414	0.360046	0.441093			1.4174	0.441093	1.0199	2.45711
										3.7037	0.441093	1.67206	1.0199	3.10414	1.07746	1.07746	1.67206	1.67206	0.284383	3.7037	0	2.74823	1.07746	1.0199	1.0199	0.348993			1.50838	1.07746	1.67206	1.15468
										1.67206	1.07746	0.441093	1.00065	0.360046	0.441093	1.07746	3.00485	1.67206	0.348993	0.409647	0.348993	3.7037	0.441093	3.00485	0.441093	0.129404			1.15144	0.441093	1.67206	1.10361
										0.409647	10.2751	1.00065	0.441093	1.00065	0.129404	1.00065	3.10414	1.67206	10.2751	0.441093	1.67206	1.5344	0.129404	3.10414	1.67206	3.00485			2.40391	1.5344	3.00485	3.11802
										0.284383	10.2751	0.409647	1.0199	0.360046	0	3.10414	0.409647	1.67206	3.00485	1.07746	2.74823	0.360046	1.0199	0.409647	0.284383	1.67206			1.65362	1.0199	1.67206	2.43756
										3.7037	0.441093	0.904229	1.0199	0	3.10414	10.2751	1.00065	0.409647	1.0199	0.360046	1.67206	0.441093	1.00065	2.74823	0.441093	1.0199			1.73891	1.00065	1.67206	2.43281
										0.904229	1.00065	0.348993	3.7037	3.00485	10.2751	0.904229	0.409647	3.7037	3.7037	0.348993	10.2751	1.0199	0.348993	0.129404	1.67206	3.10414			2.63867	1.0199	3.7037	3.15863
										1.00065	0.409647	0.348993	0.904229	1.5344	1.67206	3.10414	1.07746	3.00485	1.00065	10.2751	1.67206	0.348993	0.409647	1.0199	0.441093	0.904229			1.71342	1.00065	1.67206	2.35707
										0.904229	1.67206	2.74823	1.0199	1.5344	3.00485	0.129404	0.360046	2.74823	0.441093	1.07746	1.67206	1.00065	1.5344	0.409647	3.10414	0.441093			1.40011	1.07746	1.67206	0.983257
										0.284383	1.0199	0.284383	1.07746	1.07746	0.441093	10.2751	1.0199	0.284383	3.10414	1.07746	1.07746	1.67206	0.409647	0	0.904229	1.07746			1.47568	1.0199	1.07746	2.37562
										3.10414	1.0199	0.284383	0	1.00065	0.904229	1.07746	0.360046	1.67206	1.67206	3.00485	0.348993	3.00485	0.129404	0.904229	1.67206	0.409647			1.20994	1.00065	1.67206	1.017
										1.00065	2.74823	0.129404	1.0199	3.10414	3.7037	0.348993	0.441093	0.348993	1.5344	1.5344	0.360046	0.348993	0.129404	0.348993	3.10414	3.00485			1.36531	1.00065	2.74823	1.26185
										0.284383	0.129404	0.129404	1.07746	1.00065	1.0199	0.904229	10.2751	2.74823	2.74823	0.284383	0	0.360046	3.00485	0.904229	1.0199	10.2751			2.12738	1.00065	2.74823	3.20698
										1.67206	0.904229	2.74823	0.284383	10.2751	0.441093	0.348993	1.00065	1.00065	3.10414	3.10414	3.00485	1.67206	0.904229	0.360046	1.00065	1.5344			1.96235	1.00065	2.74823	2.35955
										0	0.409647	0.284383	0.284383	1.00065	0.409647	1.0199	1.67206	3.7037	0.360046	1.67206	0.360046	0.360046	0.904229	0.348993	1.5344	0.409647			0.866697	0.409647	1.0199	0.898909
										1.0199	0.360046	0.360046	3.10414	0.129404	0.409647	2.74823	1.5344	0.284383	3.10414	0.409647	0	0.441093	0.348993	1.67206	0.284383	10.2751			1.55798	0.409647	1.67206	2.48015
										3.7037	0.284383	0.409647	3.00485	3.10414	1.5344	0	0.348993	3.10414	3.10414	1.07746	0.360046	0.409647	2.74823	1.00065	3.00485	0			1.59996	1.07746	3.00485	1.36707
										3.10414	0.284383	0.360046	1.0199	3.00485	0.348993	1.67206	1.00065	2.74823	3.10414	1.0199	3.00485	0.441093	0.129404	1.00065	0.284383	0.409647			1.34925	1.00065	2.74823	1.16203
										3.00485	1.00065	1.5344	1.0199	0.441093	1.67206	10.2751	1.0199	0.360046	1.5344	0.360046	0.129404	0.360046	0.284383	10.2751	1.00065	10.2751			2.62042	1.0199	1.67206	3.71903
										1.67206	0	3.00485	1.67206	3.00485	2.74823	3.10414	2.74823	1.67206	0.284383	0	0.409647	0.409647	1.0199	3.10414	3.10414	1.67206			1.74296	1.67206	3.00485	1.20067
										0.409647	0.348993	2.74823	1.0199	0.441093	1.5344	0.441093	1.5344	1.00065	3.7037	1.5344	0.360046	2.74823	0.360046	2.74823	3.7037	1.07746			1.5126	1.07746	2.74823	1.18325
										10.2751	0.129404	1.07746	0	3.7037	0.360046	0.409647	1.00065	1.00065	1.07746	1.07746	1.00065	0.360046	2.74823	0.360046	1.5344	1.67206			1.63453	1.00065	1.5344	2.41919
										1.0199	3.00485	2.74823	10.2751	3.10414	0.441093	0.441093	1.5344	0.348993	10.2751	1.00065	3.00485	0.284383	10.2751	10.2751	3.10414	10.2751			4.20072	3.00485	10.2751	4.16666
										10.2751	1.07746	0.441093	0.284383	0.409647	1.07746	0.284383	1.00065	3.7037	1.67206	0.409647	3.7037	1.67206	0	2.74823	3.00485	1.67206			1.96685	1.07746	2.74823	2.45245
										0.284383	0.284383	0.284383	1.5344	1.07746	0.129404	1.07746	0.409647	1.0199	0.441093	0.441093	3.00485	0.409647	1.07746	10.2751	3.7037	0.409647			1.52141	0.441093	1.07746	2.46226
										10.2751	1.07746	0.129404	0.441093	0.360046	3.10414	0.360046	2.74823	1.00065	1.0199	2.74823	3.7037	0.409647	3.7037	1.0199	0	0.441093			1.91426	1.0199	2.74823	2.50668
										0.284383	3.10414	2.74823	10.2751	3.7037	0.129404	1.5344	0	3.00485	2.74823	3.7037	0.129404	1.07746	0.348993	2.74823	0.129404	0			2.09821	1.5344	3.00485	2.54044
										0.129404	1.07746	0.348993	0.441093	3.00485	1.67206	0.409647	0.409647	1.67206	0.284383	3.10414	0.409647	1.0199	3.00485	2.74823	0.441093	0.348993			1.20744	0.441093	1.67206	1.10365
										0.409647	0.441093	0.904229	3.10414	3.7037	0.360046	1.67206	0.441093	3.10414	0.129404	0.360046	0.904229	0.129404	1.5344	1.00065	3.7037	1.67206			1.38671	0.904229	1.67206	1.26115
										3.7037	1.67206	0.284383	1.00065	1.67206	0.904229	3.7037	10.2751	0.904229	3.7037	10.2751	1.0199	0	0.129404	10.2751	0.904229	2.74823			3.12799	1.67206	3.7037	3.6167
										0.441093	1.07746	3.00485	1.07746	0	0.409647	1.00065	1.5344	3.7037	2.74823	0.904229	1.5344	0.441093	0	3.7037	0.904229	0.904229			1.37585	1.00065	1.5344	1.19578
										0	0.129404	0	0.441093	0.360046	1.00065	0.360046	1.00065	1.07746	1.67206	1.5344	0.284383	0.409647	1.67206	10.2751	1.5344	0.360046			1.30067	0.441093	1.5344	2.38656
										0.409647	0.360046	3.7037	0.284383	0.348993	3.10414	0.441093	1.5344	0.441093	1.00065	1.0199	1.67206	0.129404	1.67206	1.07746	1.0199	10.2751			1.67612	1.0199	1.67206	2.42727
										1.0199	1.00065	0.904229	0.129404	0.904229	0.409647	0.904229	0.348993	1.07746	0.360046	0.360046	1.07746	0.441093	0.409647	10.2751	1.67206	0.904229			1.30579	0.904229	1.0199	2.34453
										0.360046	0.409647	1.0199	0.348993	1.67206	0.441093	3.7037	1.07746	0.904229	1.0199	3.10414	2.74823	0.129404	1.5344	2.74823	0.441093	3.00485			1.45102	1.0199	2.74823	1.16536
										0.129404	0.441093	1.07746	0.129404	10.2751	0.348993	3.10414	0.441093	3.10414	3.10414	0.441093	0.129404	2.74823	10.2751	1.5344	3.10414	2.74823			2.53739	1.5344	3.10414	3.15855
										1.07746	3.7037	3.10414	0.409647	1.07746	1.07746	0.284383	0	1.07746	0.360046	1.5344	1.67206	10.2751	1.5344	3.00485	1.07746	2.74823			2.00108	1.07746	2.74823	2.38651
										1.00065	10.2751	1.0199	0.129404	1.5344	0.441093	0.441093	1.0199	1.07746	3.10414	0.441093	0.409647	1.00065	0.348993	0.360046	0.284383	0			1.34635	0.441093	1.0199	2.41217
										0.284383	0.348993	0	1.0199	3.7037	0.441093	1.07746	0.904229	0	3.10414	0.904229	0.129404	2.74823	10.2751	10.2751	3.7037	1.00065			2.34825	1.00065	3.10414	3.23349
										0.129404	3.00485	2.74823	0.904229	2.74823	0	0	0	3.00485	0.409647	3.10414	2.74823	1.07746	1.07746	3.7037	0.129404	1.0199			1.51822	1.07746	2.74823	1.35244
										10.2751	1.5344	3.7037	3.10414	0.904229	0.360046	0.360046	0.348993	0.904229	10.2751	0.441093	0.441093	0.904229	1.0199	0.360046	0.360046	0.409647			2.10036	0.904229	1.5344	3.22643
										0.360046	1.00065	3.7037	0.409647	0	1.07746	1.5344	0	2.74823	0	0	0.441093	0	0.409647	1.00065	1.00065	3.10414			0.987665	0.441093	1.07746	1.15925
										1.5344	1.5344	0.409647	0	1.00065	3.7037	0	0.348993	0.441093	0.129404	1.5344	10.2751	1.5344	0.348993	1.0199	3.00485	1.07746			1.64102	1.0199	1.5344	2.44677
										0.441093	1.67206	0.409647	1.00065	1.5344	0.904229	0.441093	0.360046	10.2751	1.00065	0.441093	0.129404	3.10414	3.7037	0.409647	10.2751	1.00065			2.18251	1.00065	1.67206	3.19735
										3.10414	1.07746	3.7037	1.07746	1.07746	1.07746	1.00065	0.360046	3.00485	0.284383	0	0.348993	0.441093	3.7037	1.00065	1.07746	0.129404			1.3217	1.07746	1.07746	1.24382
										0.348993	3.10414	1.67206	2.74823	0	1.67206	1.00065	1.5344	0.348993	10.2751	0.360046	0.360046	1.0199	2.74823	0.360046	0.284383	3.10414			1.82008	1.0199	2.74823	2.42821
										1.5344	0	0.441093	0	1.5344	0.348993	0.441093	10.2751	0.129404	0.441093	0.441093	3.10414	1.00065	0.441093	0.441093	10.2751	0.441093			1.84058	0.441093	1.5344	3.26353
										1.0199	3.7037	3.10414	0	10.2751	0.441093	0	3.10414	10.2751	0.409647	1.67206	2.74823	0.904229	0.441093	0.360046	0.284383	2.74823			2.44065	1.0199	3.10414	3.19576
										2.74823	0.129404	0.348993	1.07746	0.409647	0.409647	0.284383	3.10414	10.2751	1.0199	1.67206	1.5344	0.284383	0.360046	10.2751	0.904229	1.5344			2.1395	1.0199	1.67206	3.18017
										0.409647	3.7037	2.74823	0.441093	2.74823	1.0199	3.00485	1.07746	10.2751	0	10.2751	3.7037	1.07746	0.360046	10.2751	1.67206	1.07746			3.16877	1.67206	3.7037	3.58307
										0.904229	0.284383	1.67206	10.2751	3.00485	0.409647	0	3.00485	3.7037	1.0199	0.360046	0.360046	10.2751	0.284383	0.904229	1.5344	0.360046			2.25629	0.904229	3.00485	3.21063
										0.348993	0.441093	10.2751	1.00065	0.904229	0.441093	0.348993	1.5344	2.74823	0	0.441093	0.904229	1.0199	0	10.2751	0.360046	1.07746			1.88945	0.904229	1.07746	3.22265
										0.904229	0.409647	0	1.00065	1.67206	1.0199	2.74823	3.7037	3.7037	0	3.10414	1.5344	0.441093	0.348993	1.67206	3.7037	10.2751			2.13186	1.5344	3.10414	2.47419
										1.00065	0.284383	0.348993	3.00485	1.07746	1.5344	0.409647	3.00485	10.2751	0.284383	0.409647	1.0199	0.360046	0	0.441093	2.74823	0.441093			1.56734	0.441093	1.5344	2.45105
										0.409647	0	0.904229	0.409647	0.360046	1.0199	0.129404	3.00485	1.67206	0.441093	1.0199	1.0199	1.67206	0.441093	2.74823	0.348993	1.0199			0.977704	0.904229	1.0199	0.862207
										0.348993	1.67206	0.348993	0.441093	10.2751	1.07746	10.2751	2.74823	0.360046	0.360046	0.441093	0.348993	1.67206	1.0199	0.409647	10.2751	3.00485			2.65169	1.0199	2.74823	3.73124
										0.360046	3.7037	0.409647	1.00065	3.10414	0.284383	1.0199	0	1.07746	3.00485	1.00065	0.129404	0.409647	0.284383	3.00485	0.441093	0			1.13146	0.441093	1.07746	1.24222
										3.10414	2.74823	0.284383	0	3.7037	1.00065	0.409647	0.409647	0.409647	1.07746	0.904229	1.0199	0.360046	3.7037	3.00485	0.904229	2.74823			1.51722	1.00065	2.74823	1.31396
										3.10414	0	0.348993	3.00485	0.904229	0.348993	3.10414	3.7037	3.7037	0	1.0199	0.129404	1.07746	0.441093	3.10414	0.360046	1.0199			1.49263	1.0199	3.10414	1.41729
										0.441093	0.360046	0.360046	1.0199	0.409647	0.129404	0.441093	10.2751	0.129404	0.441093	0.129404	0.129404	10.2751	1.0199	0.348993	3.00485	0.904229			1.75404	0.441093	1.0199	3.27852
										0.284383	3.10414	0.360046	3.10414	3.00485	3.10414	1.00065	0.441093	2.74823	3.00485	0.360046	3.7037	1.07746	1.0199	0.409647	0.348993	0.129404			1.60033	1.0199	3.00485	1.34026
										0.441093	2.74823	2.74823	0.360046	3.00485	2.74823	1.0199	1.00065	10.2751	0	10.2751	0.904229	0.904229	3.00485	2.74823	0.409647	1.00065			2.56431	1.0199	2.74823	3.09039
										0.129404	0	10.2751	2.74823	1.00065	3.7037	1.5344	0.129404	0.284383	10.2751	0.129404	0.409647	2.74823	10.2751	3.10414	0.284383	0			2.76655	1.00065	3.10414	3.78164
										0	0.348993	3.7037	3.7037	1.07746	1.67206	3.10414	1.67206	10.2751	3.7037	1.0199	10.2751	2.74823	0.284383	0.441093	1.00065	1.67206			2.7472	1.67206	3.7037	3.09418
										0.904229	0	3.00485	0.441093	3.7037	1.5344	0.441093	0.348993	1.07746	0.441093	1.00065	1.07746	1.5344	2.74823	1.67206	0.441093	1.07746			1.26166	1.07746	1.5344	1.02911
										1.00065	3.00485	0.284383	1.00065	0.129404	1.0199	0.904229	3.00485	1.07746	0.284383	2.74823	0.284383	0.904229	0.441093	10.2751	1.5344	1.0199			1.70106	1.00065	1.5344	2.3938
										2.74823	0.348993	1.5344	0.441093	2.74823	3.7037	0.348993	10.2751	3.7037	0.129404	3.10414	1.0199	0.348993	1.67206	1.0199	0.129404	1.0199			2.01742	1.0199	2.74823	2.46764
										10.2751	0.360046	1.07746	3.00485	1.5344	1.0199	0.129404	0.348993	0.284383	3.00485	1.67206	10.2751	0.360046	1.00065	0	0.409647	0.284383			2.06125	1.00065	1.67206	3.22165
										1.5344	1.67206	0.360046	3.10414	3.00485	3.10414	0.129404	0	0.904229	1.00065	0.129404	0	0.284383	0.348993	0.360046	0.441093	0.284383			0.98013	0.360046	1.5344	1.10988
										3.7037	0.284383	0.904229	3.00485	1.07746	3.7037	1.67206	0.360046	10.2751	1.00065	3.00485	0.409647	0.129404	1.5344	0.129404	0.441093	0.441093			1.88683	1.00065	3.00485	2.49349
										0.129404	10.2751	3.00485	0	1.00065	1.00065	0.348993	0.360046	0	0.129404	1.07746	1.5344	1.00065	0.348993	2.74823	0.441093	2.74823			1.53813	1.00065	1.5344	2.45731
										1.5344	2.74823	0.360046	0.409647	2.74823	0.348993	2.74823	3.10414	0.348993	0.441093	0.348993	1.67206	10.2751	1.00065	0.348993	1.07746	1.00065			1.79505	1.00065	2.74823	2.40295
										3.10414	0.904229	0.348993	1.0199	1.67206	0.904229	3.00485	0.409647	1.0199	0.129404	3.7037	0.129404	0.129404	0.409647	1.67206	3.00485	0.441093			1.29456	0.904229	1.67206	1.19715
										0.129404	0.409647	0.284383	1.0199	0	0.441093	0.360046	0.409647	0.129404	2.74823	1.00065	0.284383	1.07746	1.07746	1.67206	0.441093	10.2751			1.28	0.441093	1.07746	2.41721
										3.00485	2.74823	0.409647	0.348993	0.348993	2.74823	0.129404	3.10414	0.129404	0.348993	0	1.0199	0.284383	0.904229	1.00065	0.348993	1.07746			1.05626	0.409647	1.07746	1.1066
										2.74823	1.00065	0.129404	1.0199	10.2751	3.10414	0.348993	2.74823	1.00065	3.7037	3.10414	3.10414	1.67206	2.74823	0	0.348993	1.5344			2.27006	1.67206	3.10414	2.39414
										1.00065	0.284383	0.904229	0.360046	0	3.00485	1.5344	1.00065	1.67206	3.00485	1.67206	0.348993	1.0199	3.00485	1.5344	0.441093	3.00485			1.39954	1.0199	1.67206	1.046
										1.5344	0.284383	0.441093	1.00065	3.10414	1.07746	0.284383	1.07746	1.00065	1.00065	3.00485	10.2751	10.2751	1.00065	0.360046	0.409647	0.904229			2.17852	1.00065	1.5344	3.15527
										0.441093	0.360046	1.67206	1.0199	10.2751	3.10414	1.07746	2.74823	3.00485	0.409647	1.67206	3.10414	0.904229	0.904229	1.07746	0.129404	0.360046			1.89789	1.07746	2.74823	2.39041
										0.360046	1.00065	3.7037	0.129404	3.00485	10.2751	0.409647	0	0.348993	1.5344	0.409647	1.5344	1.07746	1.00065	3.7037	0.904229	0.348993			1.74976	1.00065	1.5344	2.4926
										3.00485	0.441093	2.74823	0.284383	0.360046	0.360046	0.904229	0.441093	2.74823	0.441093	3.00485	0.904229	0.409647	3.10414	0.904229	1.67206	1.07746			1.34176	0.904229	2.74823	1.10948
										0.360046	0.904229	1.00065	0.360046	0.441093	0.284383	0.360046	1.00065	2.74823	0.409647	3.00485	10.2751	0.284383	0.284383	0.904229	10.2751	1.00065			1.99398	0.904229	1.00065	3.21888
										0.348993	3.00485	0.409647	0.441093	3.00485	0.360046	2.74823	0.284383	0.409647	0.904229	3.00485	1.0199	0.409647	0.409647	10.2751	3.10414	1.0199			1.83289	0.904229	3.00485	2.46016
										1.5344	0.348993	1.0199	0.441093	0.129404	0	0	0.284383	0.348993	0	1.07746	0.129404	0.904229	0	3.10414	0.441093	0.360046			0.595503	0.348993	0.904229	0.784894
										2.74823	0.348993	1.0199	1.07746	0	1.07746	1.0199	1.07746	0.441093	0.284383	2.74823	0.348993	0.409647	0.129404	0.409647	0.129404	0			0.780601	0.409647	1.07746	0.836589
										0	1.5344	3.00485	1.00065	1.07746	3.10414	3.00485	3.10414	1.0199	3.7037	2.74823	1.5344	0.284383	3.10414	0.360046	3.7037	0.360046			1.92053	1.5344	3.10414	1.31103
										3.7037	0.284383	3.7037	0.348993	0.904229	0.129404	0.904229	2.74823	3.7037	1.07746	3.7037	1.0199	0	0.360046	0.284383	3.7037	3.00485			1.74027	1.0199	3.7037	1.54009
										3.7037	0	0.904229	0	10.2751	0.348993	0.441093	0	0.348993	0.441093	0	0.129404	1.5344	0.284383	1.67206	0.409647	1.00065			1.26434	0.409647	1.00065	2.49984
										1.0199	0.284383	3.7037	3.00485	0.284383	0.904229	1.67206	1.07746	3.00485	1.07746	3.10414	0	1.00065	2.74823	1.5344	3.10414	0.441093			1.64505	1.07746	3.00485	1.20628
										3.7037	0.360046	3.10414	0.360046	0.409647	0.409647	0.441093	3.10414	10.2751	1.07746	1.00065	0.904229	1.07746	0.409647	1.0199	0.904229	1.07746			1.74345	1.00065	1.07746	2.43683
										1.5344	1.07746	1.67206	0.904229	3.00485	1.00065	3.00485	0.409647	0.360046	0.284383	3.7037	2.74823	1.67206	0.360046	3.10414	0.904229	1.5344			1.60467	1.5344	2.74823	1.1123
										0.360046	0	0	10.2751	0.409647	3.10414	10.2751	0.441093	2.74823	0.904229	1.00065	3.10414	0.284383	0.129404	2.74823	0.441093	0.360046			2.15209	0.441093	2.74823	3.25509
										2.74823	1.5344	2.74823	0	10.2751	1.07746	10.2751	0.129404	2.74823	3.10414	0.409647	1.00065	3.7037	0.129404	1.67206	0.360046	2.74823			2.6273	1.67206	2.74823	3.11265
										0	0.348993	3.7037	10.2751	1.07746	0.441093	1.00065	0.904229	2.74823	0.360046	2.74823	1.67206	0.441093	0.441093	1.07746	0.904229	1.00065			1.71437	1.00065	1.67206	2.42419
										1.07746	1.5344	1.07746	0.904229	2.74823	1.5344	1.5344	3.00485	1.67206	0.284383	3.7037	1.07746	3.10414	0	3.00485	3.00485	1.67206			1.81994	1.5344	3.00485	1.08173
										1.5344	0.284383	3.7037	0.441093	1.00065	1.5344	0	2.74823	10.2751	1.67206	0	0.129404	1.07746	1.67206	0	1.00065	3.10414			1.77516	1.07746	1.67206	2.45801
										10.2751	0.129404	1.07746	1.07746	0	0.348993	0.904229	1.00065	0.904229	3.00485	1.67206	3.10414	1.00065	1.0199	3.7037	0.904229	3.10414			1.95478	1.0199	3.00485	2.41594
										0.360046	3.10414	1.5344	1.0199	10.2751	1.5344	0.129404	2.74823	0.904229	1.5344	0	0.441093	3.00485	1.0199	0.904229	0.348993	0			1.69784	1.0199	1.5344	2.42425
										0.904229	2.74823	0	0.360046	3.10414	0.360046	0.441093	3.7037	1.0199	0.284383	1.00065	0.441093	3.10414	0	1.5344	0.441093	0.441093			1.1699	0.441093	1.5344	1.21466
										10.2751	2.74823	2.74823	3.7037	0.409647	1.67206	0.441093	0.409647	0.348993	0.441093	1.5344	0.360046	1.0199	1.00065	10.2751	0.284383	0.360046			2.2372	1.00065	2.74823	3.19444
										0	1.00065	0.360046	1.07746	3.10414	0.409647	2.74823	1.5344	1.00065	10.2751	0.904229	1.67206	2.74823	3.10414	1.00065	0.284383	1.67206			1.93506	1.07746	2.74823	2.3665
										0.904229	1.07746	3.7037	0.441093	0.441093	0.904229	0	3.7037	0.129404	3.7037	0.360046	3.10414	0.441093	1.5344	3.7037	1.67206	3.00485			1.69582	1.07746	3.10414	1.44314
										0.129404	0.360046	0.409647	3.10414	3.10414	3.00485	0.904229	1.0199	1.67206	10.2751	0	3.7037	3.7037	1.07746	0.284383	3.7037	3.7037			2.36236	1.67206	3.7037	2.50106
										2.74823	0.904229	1.00065	1.67206	0.348993	3.10414	1.07746	0.904229	1.0199	0.441093	1.67206	1.07746	0.284383	0	0.348993	10.2751	0.904229			1.63431	1.00065	1.67206	2.37548
										0.904229	2.74823	3.00485	3.00485	1.00065	2.74823	1.5344	0.348993	3.00485	0.284383	0	0.129404	0.441093	2.74823	0.284383	3.7037	1.0199			1.58296	1.0199	2.74823	1.28873
										1.67206	3.10414	0.409647	0.129404	0.129404	1.67206	10.2751	0	0	1.67206	3.10414	0.348993	0.284383	1.07746	3.10414	10.2751	0.904229			2.24484	1.07746	3.10414	3.2129
										1.07746	0.409647	1.07746	1.0199	0.441093	1.00065	2.74823	0.904229	1.0199	0.284383	3.00485	0.904229	2.74823	0.409647	0.409647	2.74823	2.74823			1.35035	1.0199	2.74823	1.00184
										1.67206	0	0	1.67206	3.10414	0.284383	0.129404	1.0199	0.360046	3.00485	0.360046	1.5344	3.7037	0.441093	0	0.348993	1.07746			1.10074	0.441093	1.67206	1.18862
										0.409647	0.284383	0.904229	0.360046	1.00065	1.67206	0.360046	1.5344	0.904229	1.00065	3.7037	1.5344	2.74823	1.07746	1.0199	2.74823	0			1.25072	1.00065	1.5344	1.00254
										2.74823	2.74823	1.00065	1.0199	0.904229	1.00065	1.00065	10.2751	0.441093	0.348993	0.409647	10.2751	1.0199	0.348993	10.2751	1.0199	0.409647			2.66153	1.00065	2.74823	3.70077
										1.67206	0.904229	0.284383	0.284383	1.5344	0.360046	2.74823	0.360046	1.00065	0.284383	0.441093	3.00485	2.74823	0.284383	10.2751	0.129404	0.904229			1.60118	0.904229	1.67206	2.43296
										0.409647	10.2751	0.284383	2.74823	10.2751	0	0.284383	1.0199	0	1.07746	0.284383	0.284383	0.348993	0.348993	0.129404	0.348993	0.284383			1.67081	0.348993	1.0199	3.30158
										1.0199	0.348993	2.74823	1.67206	1.67206	1.00065	3.00485	0.360046	0	1.07746	1.67206	0.904229	3.7037	3.00485	0.441093	1.67206	1.00065			1.48841	1.07746	1.67206	1.06999
										0.409647	2.74823	0.284383	3.00485	3.10414	1.67206	0.409647	1.00065	0.348993	3.10414	0.129404	0.360046	0.904229	1.00065	3.00485	3.00485	0.360046			1.46181	1.00065	3.00485	1.22512
										3.00485	0.904229	3.10414	1.5344	0.284383	0.348993	0.284383	3.00485	0.284383	0.441093	1.07746	0.441093	1.07746	1.5344	0.360046	0.441093	0.360046			1.08749	0.441093	1.5344	1.01995
										0	0	10.2751	10.2751	10.2751	0.284383	3.00485	10.2751	1.07746	1.07746	2.74823	1.00065	0.409647	0.441093	0.284383	0	1.5344			3.11547	1.07746	3.00485	4.18397
										1.67206	3.00485	1.5344	3.7037	1.67206	0.409647	1.07746	0.348993	1.67206	0.441093	10.2751	3.7037	0.284383	0.904229	0	0	1.0199			1.8661	1.07746	1.67206	2.46434
										1.00065	3.7037	2.74823	0.129404	1.67206	0	0.409647	0.360046	1.0199	1.07746	3.10414	0.360046	1.67206	0.360046	3.7037	10.2751	1.5344			1.94886	1.07746	2.74823	2.46673
										0.360046	1.67206	3.00485	0.129404	0.360046	1.5344	0.348993	1.00065	3.00485	0	10.2751	3.00485	0.441093	1.0199	1.0199	3.7037	0.904229			1.86965	1.0199	3.00485	2.45712
										1.0199	3.00485	0.904229	1.5344	1.00065	1.0199	0.348993	0.348993	1.00065	0	0	3.10414	1.67206	0.129404	3.10414	0	1.00065			1.129	1.00065	1.5344	1.05901
										2.74823	0.904229	0.904229	0.360046	1.07746	10.2751	1.67206	1.0199	1.00065	3.00485	3.10414	1.0199	3.10414	0.441093	0.360046	3.00485	1.00065			2.05892	1.0199	3.00485	2.35218
										1.0199	1.00065	2.74823	3.7037	0.360046	0	0.441093	1.0199	1.0199	3.10414	0.129404	10.2751	1.5344	0.284383	0.284383	0.904229	0.129404			1.64464	1.00065	1.5344	2.47884
										0.409647	1.0199	0.284383	0.284383	1.07746	3.7037	1.5344	0.904229	0.129404	3.7037	0.409647	10.2751	3.00485	0.409647	2.74823	1.0199	3.00485			1.9955	1.0199	3.00485	2.47519
										0	1.5344	3.7037	1.00065	3.7037	0.360046	0.360046	0.360046	2.74823	0.129404	0.360046	3.7037	1.00065	1.67206	1.07746	0.348993	0.441093			1.32378	1.00065	1.67206	1.32476
										2.74823	1.00065	10.2751	0.360046	3.7037	1.67206	10.2751	0.348993	0.284383	0.360046	1.07746	0.284383	1.5344	0.904229	0.284383	3.00485	3.7037			2.4601	1.07746	3.00485	3.17254
										10.2751	2.74823	0.284383	3.10414	0	0.284383	0.348993	0.409647	1.07746	0	3.00485	0.284383	1.0199	1.07746	0.409647	0.360046	1.67206			1.55063	0.409647	1.67206	2.4737
										3.00485	0.441093	2.74823	1.00065	0.348993	3.00485	0.129404	1.5344	3.7037	10.2751	3.10414	1.5344	0.441093	0.360046	0.904229	1.67206	0			2.01219	1.5344	3.00485	2.44555
										3.7037	1.5344	1.5344	10.2751	1.67206	0.360046	10.2751	0.360046	10.2751	1.67206	0.129404	1.67206	0.360046	0	0.129404	2.74823	0.284383			2.76386	1.5344	2.74823	3.72275
										10.2751	1.0199	3.10414	1.0199	1.07746	2.74823	3.7037	0.441093	0.409647	0.360046	2.74823	0.348993	1.00065	0	1.07746	0	3.7037			1.94343	1.0199	2.74823	2.49454
										3.10414	3.00485	3.00485	0.904229	0.360046	0.409647	10.2751	0.129404	0.348993	0.441093	0.441093	0.904229	0.129404	1.00065	0.360046	1.67206	0.284383			1.57495	0.441093	1.67206	2.46967
										3.10414	0.409647	0	0.904229	0.409647	0.441093	0.441093	1.5344	2.74823	3.7037	1.00065	3.10414	1.67206	1.5344	1.0199	3.00485	1.00065			1.53134	1.0199	2.74823	1.16713
										1.07746	0.348993	0.284383	0.284383	1.67206	2.74823	0.348993	0.360046	3.10414	0.409647	0.348993	0.129404	1.5344	1.07746	3.10414	10.2751	1.07746			1.65796	1.07746	1.67206	2.43857
										3.10414	3.00485	0.360046	0.441093	0.284383	0.904229	0.284383	1.5344	0.284383	0.360046	1.0199	2.74823	0.904229	1.07746	0.348993	1.07746	1.0199			1.10342	0.904229	1.07746	0.959479
										0.360046	3.00485	3.00485	2.74823	3.10414	0.409647	2.74823	0.284383	0.284383	3.00485	3.10414	1.5344	2.74823	1.5344	0.348993	1.5344	0.284383			1.76721	1.5344	3.00485	1.2158
										10.2751	0.409647	1.67206	1.67206	1.00065	0.348993	0.441093	0.348993	0.409647	1.00065	0.904229	3.00485	1.5344	0.441093	3.00485	3.00485	0.284383			1.75044	1.00065	1.67206	2.40301
										1.0199	1.5344	0.441093	3.00485	3.7037	0.409647	0.284383	3.10414	1.0199	0.409647	3.00485	0.348993	0.348993	3.10414	0.348993	1.67206	1.0199			1.45762	1.0199	3.00485	1.2292
										3.00485	3.10414	3.7037	0.348993	1.67206	0.348993	0.409647	0.904229	0.441093	0.284383	3.7037	1.5344	1.5344	0.284383	1.5344	1.07746	0.441093			1.43129	1.07746	1.67206	1.22661
										1.0199	1.67206	0.441093	1.5344	0.441093	3.10414	1.0199	1.07746	3.00485	1.67206	0.409647	0.441093	0.409647	3.00485	1.0199	3.00485	1.5344			1.45949	1.07746	1.67206	1.00038
										0.129404	0.348993	1.00065	10.2751	0.348993	1.00065	2.74823	0	1.07746	0	1.00065	3.00485	1.00065	0.284383	1.67206	0.284383	1.5344			1.5124	1.00065	1.5344	2.42401
										0.284383	1.07746	3.10414	3.7037	1.07746	0.129404	1.00065	0.284383	0.348993	0.348993	0.409647	2.74823	1.07746	3.7037	1.67206	3.10414	2.74823			1.57783	1.07746	2.74823	1.30765
										0.409647	0.904229	3.7037	0.129404	3.00485	0.441093	1.0199	0.360046	0.904229	1.67206	0.129404	1.5344	0	0.441093	0.904229	0.409647	0.284383			0.956019	0.441093	1.0199	1.02534
										0.284383	1.07746	3.10414	3.00485	1.0199	0	2.74823	0.441093	1.00065	10.2751	0	0.284383	0.284383	0.284383	1.67206	0.441093	0.348993			1.54536	0.441093	1.67206	2.47525
										1.0199	0.904229	1.5344	0.360046	0.904229	0.284383	2.74823	3.00485	1.07746	1.07746	0.360046	1.00065	0.441093	1.67206	3.00485	1.07746	0			1.2042	1.0199	1.5344	0.928838
										1.67206	0.284383	3.00485	3.10414	0.409647	1.0199	0.904229	0.441093	3.10414	10.2751	1.00065	0.129404	3.00485	3.7037	1.5344	3.10414	1.00065			2.21749	1.5344	3.10414	2.39971
										0.129404	3.10414	3.7037	0.904229	10.2751	0.904229	1.67206	3.10414	2.74823	3.00485	1.0199	0.129404	0.904229	0.360046	2.74823	3.7037	3.00485			2.4365	2.74823	3.10414	2.38457
										0.129404	0.348993	0.360046	0.284383	0	0.904229	1.67206	3.00485	3.00485	1.5344	1.00065	1.67206	0.441093	3.00485	0	0.284383	1.0199			1.09801	0.904229	1.67206	1.06129
										0.129404	0.360046	1.0199	0.441093	0.129404	1.07746	0.904229	2.74823	0.360046	0.348993	1.0199	1.00065	3.00485	0.360046	0.129404	1.5344	1.00065			0.915806	0.904229	1.0199	0.847621
										1.00065	3.10414	0.409647	1.0199	2.74823	0.409647	0	3.00485	1.07746	10.2751	0.441093	0.360046	10.2751	1.00065	1.07746	1.07746	10.2751			2.79744	1.07746	3.00485	3.68358
										0.441093	0.348993	1.0199	3.00485	0.348993	0.284383	0.360046	0.409647	1.00065	0	2.74823	10.2751	3.10414	3.7037	0	0.409647	0.284383			1.63199	0.409647	2.74823	2.54143
										0	0.348993	2.74823	10.2751	3.00485	0.129404	0	1.0199	1.5344	0.441093	3.7037	0.441093	1.5344	0.409647	1.00065	0.284383	1.00065			1.63979	1.00065	1.5344	2.48361
										0	3.10414	3.10414	1.07746	0.360046	3.10414	0.284383	3.10414	0.441093	1.0199	1.5344	0.409647	1.07746	0.904229	1.5344	3.10414	1.07746			1.48478	1.07746	3.10414	1.15443
										0.904229	10.2751	2.74823	0.904229	1.07746	0.441093	0.409647	0.409647	0.409647	0.360046	3.00485	1.5344	0	0	1.07746	3.10414	0.360046			1.58943	0.904229	1.5344	2.45099
										0.904229	3.7037	0	1.67206	0.904229	0.360046	1.0199	1.5344	0.360046	1.00065	0.904229	0.441093	3.7037	0	1.67206	0.904229	1.67206			1.22098	0.904229	1.67206	1.07816
										0.129404	1.00065	0.441093	0.441093	1.00065	0.348993	1.07746	3.00485	0.348993	0.360046	10.2751	2.74823	1.67206	1.5344	3.00485	0.129404	3.7037			1.83653	1.00065	2.74823	2.45812
										0.441093	3.7037	1.07746	1.5344	0.360046	3.10414	2.74823	1.67206	1.00065	0.904229	1.67206	1.00065	10.2751	0.409647	2.74823	1.5344	0.348993			2.03148	1.5344	2.74823	2.35551
										0.409647	0.409647	0.904229	1.00065	0.904229	1.0199	0.904229	3.00485	0.284383	3.7037	10.2751	0.360046	0.284383	1.5344	0.904229	1.0199	0.409647			1.60783	0.904229	1.0199	2.42227
										10.2751	1.67206	0	10.2751	0.409647	0.284383	0.441093	1.5344	0.904229	0.129404	0.409647	0.441093	0	3.00485	3.7037	0.904229	2.74823			2.18454	0.904229	2.74823	3.23974
										0.129404	3.10414	3.00485	3.10414	10.2751	2.74823	1.07746	0.904229	10.2751	10.2751	0	3.7037	0.441093	1.07746	1.0199	3.10414	0.284383			3.20756	2.74823	3.10414	3.58389
										2.74823	3.10414	10.2751	3.10414	0.129404	3.7037	0	2.74823	0.441093	0.284383	0.348993	3.10414	1.0199	3.7037	1.07746	0.348993	1.00065			2.18484	1.07746	3.10414	2.49516
										3.10414	0.348993	0.360046	1.00065	0	3.00485	0.441093	0.904229	1.07746	0.348993	0.129404	1.5344	0.348993	0.904229	3.10414	1.07746	0			1.04053	0.904229	1.07746	1.05811
										1.67206	0.441093	0.441093	1.5344	1.07746	0	1.5344	0.441093	1.00065	1.07746	1.5344	3.00485	1.67206	0	3.10414	0.904229	2.74823			1.30515	1.07746	1.67206	0.956506
										1.67206	1.67206	1.5344	0.129404	1.67206	0.360046	1.0199	3.00485	0.348993	0.129404	0.360046	3.00485	10.2751	3.00485	0.441093	0.284383	0.348993			1.72132	1.0199	1.67206	2.43527
										1.00065	1.0199	0.348993	1.0199	1.5344	3.10414	2.74823	2.74823	0.904229	1.00065	0.409647	0	0.348993	3.7037	0.904229	0.409647	1.07746			1.31076	1.00065	1.5344	1.09155
										0.129404	3.7037	1.5344	0.904229	2.74823	10.2751	0.904229	0.409647	0.284383	1.5344	0.441093	3.00485	3.10414	0.441093	0	1.00065	0.360046			1.81056	0.904229	2.74823	2.47379
										0.904229	0.284383	2.74823	1.00065	0.904229	0.409647	1.00065	1.0199	0.348993	1.07746	3.7037	3.10414	0.129404	0.129404	10.2751	0.441093	1.5344			1.7068	1.00065	1.5344	2.44632
										1.67206	1.5344	3.00485	3.7037	3.10414	0.904229	1.00065	3.00485	2.74823	0.284383	1.5344	0.129404	3.7037	3.7037	0.284383	3.7037	3.7037			2.21909	2.74823	3.7037	1.36065
										1.5344	2.74823	0.284383	1.00065	0.129404	3.00485	0.904229	0.441093	0.441093	3.10414	1.0199	1.67206	3.00485	0.409647	1.67206	10.2751	0.129404			1.86915	1.0199	2.74823	2.40972
										0.904229	0.904229	2.74823	1.07746	2.74823	0.129404	0.904229	1.0199	3.00485	1.07746	1.67206	1.5344	0	1.67206	3.7037	0.284383	1.0199			1.43557	1.07746	1.67206	1.05226
										3.7037	3.10414	3.7037	3.10414	1.00065	0	1.00065	1.07746	0.129404	0.409647	10.2751	2.74823	0.441093	0.904229	0.284383	10.2751	3.10414			2.66269	1.07746	3.10414	3.15201
										1.5344	1.5344	0.129404	0.360046	2.74823	0.129404	3.10414	0.360046	1.0199	0.360046	1.67206	0.129404	0.360046	0.348993	3.10414	0.360046	0.409647			1.03908	0.360046	1.5344	1.06073
										3.00485	0.409647	1.00065	0.904229	2.74823	2.74823	3.7037	0.129404	3.00485	0.441093	2.74823	0.348993	10.2751	0.904229	0.409647	3.00485	3.7037			2.32292	2.74823	3.00485	2.42812
										1.5344	3.7037	0.129404	1.5344	0.284383	10.2751	3.7037	3.10414	0.129404	1.5344	1.67206	10.2751	1.07746	1.0199	10.2751	10.2751	1.0199			3.62045	1.5344	3.7037	3.951
										1.00065	0.348993	0.904229	1.00065	0	3.10414	3.00485	3.10414	0.409647	1.07746	1.07746	10.2751	0.348993	1.0199	1.0199	1.00065	0.129404			1.69566	1.00065	1.07746	2.41934
										1.67206	1.5344	1.67206	3.7037	0.129404	0.441093	0	0.904229	0	0.904229	1.5344	0.360046	0	2.74823	0.409647	1.0199	0.284383			1.01869	0.904229	1.5344	1.03664
										10.2751	1.5344	1.07746	0.129404	3.7037	0.904229	0.904229	3.00485	0.348993	3.00485	0.360046	1.67206	3.10414	0.441093	1.67206	0.348993	1.00065			1.96978	1.07746	3.00485	2.41553
										0.360046	0.904229	3.10414	1.00065	3.7037	0.904229	1.0199	0.441093	0.441093	2.74823	1.5344	1.00065	3.10414	1.0199	3.7037	1.00065	1.0199			1.58886	1.0199	2.74823	1.17195
										0.441093	1.07746	0	0.348993	10.2751	1.0199	0.904229	3.10414	1.00065	1.07746	0.409647	1.0199	2.74823	1.67206	1.07746	0.284383	0.904229			1.6097	1.0199	1.07746	2.37536
										3.10414	0.284383	0.409647	0.284383	0.348993	3.10414	1.00065	0.409647	2.74823	3.7037	2.74823	1.00065	3.00485	1.67206	0.284383	1.00065	1.5344			1.56724	1.00065	2.74823	1.23038
										0.409647	0	0.360046	0	1.00065	0.360046	3.7037	3.7037	0	1.5344	2.74823	1.0199	0.348993	0.348993	0	0.129404	3.10414			1.10423	0.360046	1.5344	1.34578
										1.0199	1.5344	2.74823	1.67206	1.07746	0.360046	0.441093	0.441093	10.2751	3.10414	0.284383	10.2751	0.348993	1.0199	0.129404	1.5344	0.284383			2.15001	1.0199	1.67206	3.17536
										3.7037	1.0199	2.74823	0.348993	0.409647	0.360046	3.7037	1.0199	0.904229	0.441093	10.2751	1.00065	1.07746	0.904229	2.74823	10.2751	3.7037			2.62611	1.0199	3.7037	3.12915
										1.07746	0.904229	0.441093	0	1.0199	1.5344	3.10414	0.441093	0.409647	1.5344	3.10414	3.00485	0.904229	3.7037	1.0199	2.74823	0.284383			1.48446	1.0199	2.74823	1.18143
										0.284383	3.7037	1.00065	0.348993	2.74823	1.5344	0	0.348993	0.441093	1.67206	0	1.07746	0.129404	0.904229	0	0	0.129404			0.842529	0.348993	1.07746	1.05727
										1.0199	0.129404	0.129404	0.284383	3.7037	0.284383	0.348993	0.284383	0.409647	1.67206	0.904229	0.360046	1.67206	0.348993	3.7037	0.284383	0.348993			0.934628	0.348993	1.0199	1.14712
										3.10414	1.0199	0.284383	0.904229	3.7037	10.2751	1.5344	0	0.129404	0.904229	3.7037	1.07746	1.67206	3.00485	0	0.360046	3.10414			2.04599	1.07746	3.10414	2.49204
										3.7037	3.00485	10.2751	0.129404	0	0.409647	1.5344	0.129404	0.129404	1.0199	0.409647	2.74823	0.441093	10.2751	1.67206	0.129404	0.348993			2.13884	0.441093	2.74823	3.2653
										0.348993	1.67206	1.00065	0.409647	0.409647	0.129404	10.2751	3.7037	0.409647	0.441093	0.904229	0	3.10414	3.7037	3.7037	1.0199	1.07746			1.90077	1.00065	3.10414	2.53227
										10.2751	1.67206	1.5344	0	0.409647	0.409647	10.2751	0.409647	0	10.2751	3.00485	1.0199	1.0199	3.7037	0.360046	0.904229	0.904229			2.71633	1.0199	3.00485	3.73786
										1.67206	0.360046	3.7037	0.129404	0.129404	0.348993	1.07746	3.00485	1.0199	0.904229	2.74823	0.284383	3.7037	0	0.360046	3.10414	0			1.3265	0.904229	2.74823	1.37042
										1.5344	1.67206	3.7037	0	0	1.67206	3.7037	3.10414	1.67206	0.441093	1.07746	3.10414	3.00485	1.00065	3.00485	0.360046	0.409647			1.73323	1.67206	3.00485	1.30123
										0.129404	10.2751	0.129404	0.360046	0.348993	10.2751	0.360046	1.00065	1.5344	1.07746	1.0199	0.284383	0.409647	1.0199	1.0199	0.904229	1.67206			1.8718	1.00065	1.07746	3.19675
										0.441093	3.00485	1.5344	3.7037	0.441093	1.67206	3.7037	1.67206	2.74823	0.904229	1.5344	0.360046	2.74823	0.904229	3.10414	0.348993	3.7037			1.91348	1.67206	3.00485	1.25635
										1.0199	0.129404	0.409647	2.74823	0.409647	0	3.10414	0.360046	0.129404	1.67206	0.284383	3.00485	3.10414	3.00485	0.441093	10.2751	10.2751			2.37482	1.0199	3.00485	3.20909
										3.10414	0.348993	0.284383	0.129404	0.284383	1.00065	1.0199	3.7037	0.904229	0.409647	3.00485	0.904229	0.360046	10.2751	1.67206	1.00065	0.360046			1.69214	0.904229	1.67206	2.46835
										3.10414	0.409647	1.00065	0.409647	1.5344	0.129404	0.284383	1.07746	0.441093	0.348993	3.10414	1.07746	2.74823	3.00485	3.7037	3.00485	1.0199			1.55311	1.07746	3.00485	1.25151
										1.0199	10.2751	3.10414	3.10414	3.00485	3.00485	0.284383	3.7037	0.348993	0.360046	3.7037	0.441093	1.00065	0.348993	0.348993	3.7037	2.74823			2.38267	2.74823	3.10414	2.47378
										1.07746	0.348993	1.07746	0.348993	0.904229	0.904229	10.2751	1.07746	1.5344	0	0.904229	10.2751	0.904229	1.00065	0.284383	0.284383	0.348993			1.8559	0.904229	1.07746	3.19411
										0.284383	0.284383	10.2751	1.67206	1.5344	0.284383	0	0.441093	0.409647	3.10414	3.00485	1.5344	0.904229	0.409647	1.67206	0.348993	0.441093			1.56499	0.441093	1.67206	2.4343
										0.409647	0.348993	10.2751	3.10414	1.00065	3.7037	0.129404	0.348993	1.67206	0.284383	3.10414	0.284383	0	3.7037	0.441093	3.00485	0			1.87148	0.441093	3.10414	2.57819
										1.0199	0.348993	3.7037	3.7037	3.7037	3.10414	10.2751	2.74823	0	0.441093	3.10414	1.5344	1.0199	3.00485	0.904229	0.409647	3.7037			2.5135	2.74823	3.7037	2.43204
										1.0199	0.284383	0.284383	3.7037	1.67206	1.67206	3.00485	0.284383	0.441093	0	1.5344	3.7037	0.284383	0.904229	0.348993	0.284383	1.07746			1.20614	0.904229	1.67206	1.20981
										0.904229	0.441093	2.74823	0.129404	10.2751	0.360046	1.00065	0.129404	0.348993	10.2751	0.129404	3.10414	1.5344	0.129404	0.360046	2.74823	0.409647			2.06044	0.441093	2.74823	3.24719
										3.7037	1.07746	0.284383	0.904229	3.7037	0.360046	0.284383	0.284383	10.2751	0.360046	10.2751	0.129404	0.904229	3.10414	1.07746	10.2751	1.07746			2.82826	1.07746	3.7037	3.73712
										1.67206	0.409647	0.129404	10.2751	1.0199	0.904229	0.284383	3.7037	0.441093	1.00065	1.5344	0.441093	0.129404	1.5344	0	10.2751	3.00485			2.16232	1.00065	1.67206	3.2157
										0.441093	0.284383	0.441093	2.74823	3.00485	1.00065	1.67206	1.0199	1.67206	0.441093	2.74823	1.07746	3.7037	1.07746	0.129404	1.07746	0.904229			1.37902	1.07746	1.67206	1.06472
										10.2751	2.74823	1.5344	0.129404	0.360046	0	0.904229	0.360046	0.409647	0.348993	0.284383	0.409647	3.00485	0.348993	10.2751	10.2751	0.129404			2.45868	0.409647	2.74823	3.82976
										1.67206	1.07746	0.441093	1.5344	0.129404	0.409647	0.348993	1.0199	0.904229	0.409647	1.67206	2.74823	3.7037	0.409647	1.67206	1.5344	0.284383			1.17478	1.0199	1.67206	0.963084
										0.284383	10.2751	2.74823	3.00485	0	0.129404	1.0199	0.129404	1.00065	1.00065	0.348993	3.10414	1.5344	0.409647	3.7037	0.409647	0.129404			1.71956	1.00065	2.74823	2.51535
										0	0.284383	0.409647	1.07746	0.348993	0.360046	3.00485	1.0199	1.67206	1.07746	0.129404	1.0199	3.00485	2.74823	0.360046	1.67206	0.129404			1.07757	1.0199	1.67206	1.01638
										0	0	3.10414	3.10414	1.0199	10.2751	3.7037	0.409647	1.07746	1.67206	0.284383	1.07746	3.00485	1.5344	0.129404	0.348993	0.284383			1.8253	1.07746	3.00485	2.49921
										0.129404	1.67206	0.129404	0.904229	1.00065	0.409647	1.5344	0.904229	1.5344	1.67206	3.00485	3.00485	0.360046	10.2751	1.5344	3.7037	1.07746			1.93241	1.5344	1.67206	2.38033
										0.441093	1.5344	0.441093	0.360046	0.904229	1.67206	0.360046	2.74823	2.74823	0.284383	1.0199	0.409647	0.360046	1.5344	3.00485	2.74823	0.904229			1.26324	0.904229	1.67206	0.992656
										1.67206	0.348993	0.904229	1.00065	1.67206	2.74823	1.67206	3.00485	0.348993	1.00065	1.00065	0.441093	2.74823	1.5344	0.284383	1.00065	0.284383			1.2745	1.00065	1.67206	0.8904
										0.129404	0.904229	0.129404	3.00485	3.00485	0.360046	0.348993	0.409647	0.129404	3.7037	1.0199	0.348993	0.409647	0	0.348993	0.360046	3.7037			1.0774	0.360046	1.0199	1.33763
										0.409647	2.74823	0.348993	1.07746	0.348993	3.00485	0.360046	10.2751	0.284383	0.904229	3.10414	0.441093	1.67206	0.129404	2.74823	3.10414	3.7037			2.0391	1.07746	3.00485	2.47012
										1.5344	1.67206	0.409647	0.360046	0.284383	0.409647	0.409647	1.5344	0.360046	0	0.129404	0.360046	0.904229	3.00485	0.284383	3.00485	1.00065			0.921334	0.409647	1.5344	0.936147
										1.67206	10.2751	3.7037	3.7037	1.5344	1.07746	0	0.348993	3.10414	0	10.2751	0.129404	0.348993	0.348993	1.0199	1.00065	3.00485			2.44397	1.07746	3.10414	3.20595
										0.904229	1.67206	0.441093	2.74823	1.07746	0.409647	0.904229	0.360046	0.129404	0.441093	0.284383	0.129404	3.10414	1.5344	3.7037	3.10414	0.284383			1.24894	0.904229	1.67206	1.1951
										1.07746	0.129404	0.409647	0	3.00485	1.00065	0.441093	10.2751	3.00485	3.7037	2.74823	0.360046	10.2751	0.129404	3.00485	10.2751	0.441093			2.95768	1.07746	3.00485	3.70185
										3.10414	0.904229	3.10414	0.409647	1.0199	0.904229	0.348993	0	0.904229	0.409647	0.409647	3.7037	1.0199	3.7037	1.0199	2.74823	0.284383			1.41168	0.904229	2.74823	1.29083
										1.67206	3.00485	0.441093	1.07746	0.904229	10.2751	1.5344	1.00065	0.284383	1.5344	0.129404	0.129404	2.74823	1.00065	0.129404	10.2751	0.129404			2.13354	1.00065	1.67206	3.18376
										0.409647	0.348993	0.409647	1.67206	0.129404	2.74823	0.409647	3.7037	0	2.74823	1.67206	2.74823	0.348993	0.284383	0.348993	1.67206	2.74823			1.31779	0.409647	2.74823	1.21861
										1.67206	2.74823	1.5344	3.00485	0.441093	1.5344	0.904229	2.74823	0	1.5344	1.0199	10.2751	1.00065	1.07746	1.67206	1.0199	2.74823			2.05501	1.5344	2.74823	2.28285
										0.284383	0.284383	0.409647	10.2751	0	3.00485	1.00065	1.07746	1.00065	1.07746	1.0199	1.67206	10.2751	1.07746	0.360046	1.67206	2.74823			2.19056	1.07746	1.67206	3.14979
										3.7037	3.00485	1.07746	0.348993	1.67206	0	1.0199	0.409647	0.409647	1.00065	0.348993	0.441093	1.67206	0.284383	0.284383	1.67206	10.2751			1.625	1.00065	1.67206	2.44897
										2.74823	1.0199	10.2751	1.5344	1.0199	0.360046	0.284383	1.07746	0	1.07746	1.5344	1.67206	0.441093	1.07746	0.441093	10.2751	0.441093			2.07525	1.07746	1.5344	3.15592
										1.5344	0.348993	0	1.5344	10.2751	1.0199	1.5344	3.10414	0.284383	1.67206	0.441093	0.360046	0.360046	0.904229	2.74823	0.284383	0.441093			1.57923	0.904229	1.5344	2.41114
										1.0199	3.10414	2.74823	0	0	0.409647	0.129404	3.10414	1.0199	10.2751	10.2751	2.74823	0	0.284383	0.129404	10.2751	3.00485			2.85456	1.0199	3.10414	3.74147
										1.0199	3.7037	3.7037	0.284383	0.348993	3.00485	0.129404	2.74823	1.5344	3.7037	0.360046	1.5344	1.5344	0	0.129404	1.00065	0.360046			1.47648	1.0199	2.74823	1.37555
										0.904229	3.10414	0	2.74823	0.360046	3.10414	1.07746	1.5344	3.00485	1.00065	0.348993	1.67206	0	1.07746	1.0199	0	2.74823			1.3944	1.07746	2.74823	1.14386
										1.07746	1.00065	0	1.07746	0.409647	0.409647	0.348993	0.129404	10.2751	1.00065	1.5344	0.904229	0.441093	0.129404	3.10414	1.67206	0.129404			1.39081	0.904229	1.07746	2.41511
										0.348993	3.10414	1.00065	3.00485	1.07746	2.74823	3.10414	3.7037	1.67206	1.5344	2.74823	1.5344	0.129404	3.7037	10.2751	0.348993	0.360046			2.37638	1.67206	3.10414	2.37793
										0	0.904229	3.00485	1.0199	0.284383	2.74823	0.348993	0.441093	1.5344	0.409647	0.284383	0.129404	0.409647	3.10414	10.2751	0.360046	10.2751			2.09021	0.441093	2.74823	3.243
										0.904229	3.7037	1.07746	1.0199	0.284383	1.00065	1.67206	0	0.360046	0.129404	3.7037	0.904229	0.441093	3.7037	1.00065	0.360046	0			1.19207	0.904229	1.07746	1.27918
										0.348993	1.67206	1.67206	2.74823	0.348993	1.5344	1.07746	1.0199	0.904229	0.904229	3.00485	1.0199	0	10.2751	1.00065	1.07746	1.67206			1.78121	1.07746	1.67206	2.32174
										0.129404	10.2751	0	3.10414	1.00065	0.284383	2.74823	0	3.00485	1.0199	0.129404	0	1.0199	2.74823	0.904229	1.67206	0.284383			1.66617	1.00065	2.74823	2.48803
										1.00065	0.348993	3.10414	1.5344	0.348993	1.00065	0.284383	0.904229	1.5344	0.409647	1.07746	10.2751	3.7037	10.2751	1.0199	0.348993	0.360046			2.20769	1.00065	1.5344	3.18322
										10.2751	1.0199	0.348993	1.67206	3.00485	10.2751	0.348993	3.10414	0.360046	0.129404	2.74823	3.00485	0.284383	1.0199	1.67206	0.441093	1.07746			2.39921	1.07746	3.00485	3.1429
										3.00485	0.348993	3.00485	3.00485	0.348993	1.67206	1.00065	1.0199	10.2751	3.7037	1.0199	0.360046	3.10414	0.409647	3.10414	1.67206	0.284383			2.19637	1.67206	3.00485	2.41014
										1.0199	0.441093	3.00485	3.7037	0.441093	10.2751	2.74823	0.441093	1.00065	0	0.348993	0.409647	0.441093	1.0199	0.904229	0.360046	0.129404			1.56994	0.441093	1.0199	2.4886
										0.409647	0.441093	1.0199	1.07746	1.00065	3.7037	0.904229	1.67206	10.2751	1.0199	3.00485	10.2751	0	0.129404	1.07746	0.409647	3.00485			2.31912	1.0199	3.00485	3.17277
										10.2751	1.5344	0.348993	0.284383	10.2751	1.0199	10.2751	1.67206	10.2751	3.10414	1.0199	1.0199	3.7037	3.10414	0.284383	0	0.441093			3.44926	1.5344	3.7037	4.04501
										0.284383	1.00065	0	0.129404	1.67206	0.409647	0.360046	2.74823	0.284383	0.441093	1.00065	3.10414	1.67206	1.00065	1.0199	1.0199	3.10414			1.13243	1.00065	1.67206	1.01149
										1.5344	2.74823	3.00485	1.5344	0.360046	0.129404	0.409647	1.00065	0.348993	10.2751	1.07746	2.74823	1.5344	10.2751	3.10414	0.284383	3.7037			2.59254	1.5344	3.00485	3.10367
										0.360046	0.904229	3.10414	1.5344	3.7037	1.07746	3.10414	3.10414	0.409647	0.904229	3.00485	0.348993	3.7037	1.5344	0.904229	1.07746	3.7037			1.91079	1.5344	3.10414	1.29716
										1.67206	1.0199	0.129404	0.129404	0	3.10414	10.2751	0.129404	0.409647	1.5344	1.67206	3.7037	0.360046	2.74823	3.7037	1.67206	3.00485			2.0746	1.67206	3.00485	2.47731
										0	3.10414	0.441093	1.0199	10.2751	0.284383	0	3.00485	0.348993	1.07746	0	0.129404	1.0199	3.00485	3.00485	0.129404	0			1.57908	0.441093	3.00485	2.5444
										1.00065	0.129404	10.2751	1.5344	0.284383	0.129404	10.2751	1.0199	1.5344	3.00485	1.5344	0.360046	0.348993	2.74823	0	10.2751	1.5344			2.70522	1.5344	2.74823	3.71425
										0.409647	0	1.67206	1.0199	1.00065	0.441093	3.10414	0.441093	0.284383	0.360046	1.5344	1.07746	0	3.10414	2.74823	3.00485	1.07746			1.25174	1.0199	1.67206	1.10391
										3.7037	0.360046	0.360046	1.00065	10.2751	0.348993	0.904229	3.10414	1.5344	1.67206	2.74823	1.00065	0.129404	0.409647	1.00065	0.409647	3.10414			1.88622	1.00065	2.74823	2.44107
										0.409647	0.409647	0.409647	1.67206	1.67206	1.5344	0.284383	1.5344	3.00485	3.7037	0	3.10414	0.409647	1.0199	0.129404	2.74823	0.904229			1.35002	1.0199	1.67206	1.16936
										0.409647	1.5344	1.67206	1.0199	0.129404	2.74823	0.348993	0.904229	0	0.348993	1.07746	2.74823	0.360046	1.5344	1.5344	0.904229	1.07746			1.07953	1.0199	1.5344	0.818071
										1.00065	3.10414	3.10414	0.360046	0.360046	0.441093	1.00065	0.441093	3.00485	1.67206	3.7037	0.129404	3.00485	3.7037	3.7037	3.10414	0			1.87284	1.67206	3.10414	1.45673
										10.2751	0.441093	0.348993	0.284383	3.10414	0.441093	0.904229	0.441093	0.360046	0.409647	1.00065	1.67206	1.00065	0	0.129404	0.409647	3.10414			1.43096	0.441093	1.00065	2.46124
										0.284383	0.284383	3.00485	2.74823	0.284383	1.0199	1.0199	10.2751	0.284383	3.10414	0.904229	0	0.284383	10.2751	1.67206	0.409647	3.00485			2.28588	1.0199	3.00485	3.19999
										3.00485	0.441093	0	0.441093	0.360046	1.00065	1.00065	0.284383	0.348993	0.129404	0.360046	3.10414	3.00485	1.0199	1.00065	0.348993	0.409647			0.956434	0.441093	1.00065	1.04116
										3.00485	1.5344	0.904229	0.348993	0	10.2751	0.284383	0.441093	1.67206	10.2751	0.441093	1.00065	0.129404	2.74823	1.00065	1.07746	0			2.06692	1.00065	1.67206	3.20985
										1.67206	0.348993	1.00065	10.2751	1.0199	0.441093	3.00485	0.904229	1.07746	3.10414	3.7037	0.284383	1.67206	0.129404	0.904229	1.0199	0			1.79777	1.0199	1.67206	2.43541
										0	10.2751	0.409647	0	0.348993	1.5344	0.441093	0.904229	0.284383	10.2751	0.441093	3.7037	1.00065	3.7037	3.00485	0.360046	1.0199			2.21805	0.904229	3.00485	3.26043
										1.0199	0.904229	1.00065	0.441093	0.129404	2.74823	2.74823	0.348993	3.10414	1.67206	0.348993	1.67206	0.348993	0.348993	1.5344	0.904229	0			1.1338	0.904229	1.67206	0.974964
										0.348993	1.07746	0.360046	3.00485	0	0.348993	1.0199	3.7037	3.7037	0.409647	0.129404	1.0199	1.00065	0	0.284383	0.284383	2.74823			1.14378	0.409647	1.07746	1.29274
										0.904229	0.441093	0	1.67206	3.7037	1.0199	1.0199	0	0.360046	3.7037	2.74823	1.5344	3.00485	0.129404	3.10414	10.2751	10.2751			2.58211	1.5344	3.10414	3.16083
										1.00065	10.2751	1.5344	0.409647	10.2751	1.5344	0	10.2751	1.5344	0.284383	10.2751	0.360046	0	3.00485	0.360046	10.2751	1.00065			3.67053	1.5344	10.2751	4.45431
										0.348993	10.2751	1.07746	0.348993	1.0199	0.348993	1.67206	0.904229	10.2751	0.409647	3.7037	3.7037	1.07746	1.07746	3.00485	0.441093	0.441093			2.36058	1.07746	3.00485	3.18148
										3.00485	0.409647	0.348993	10.2751	0.904229	1.5344	0.409647	1.00065	0.284383	0.441093	1.67206	1.07746	0.360046	0.441093	0.284383	3.7037	3.7037			1.7562	0.904229	1.67206	2.48593
										0.904229	2.74823	0.409647	1.0199	0.904229	2.74823	0.348993	3.7037	3.00485	0.904229	10.2751	3.00485	0.348993	3.00485	1.00065	3.7037	10.2751			2.84173	2.74823	3.00485	3.04555
										1.67206	0.409647	3.00485	0.129404	0.284383	1.07746	1.00065	1.00065	0.348993	0.348993	2.74823	1.67206	3.10414	0	3.10414	0.348993	1.07746			1.25483	1.00065	1.67206	1.1077
										0.129404	0.284383	3.10414	0.360046	0.284383	0.904229	0.441093	0.129404	0.348993	0.441093	2.74823	3.00485	0.441093	3.00485	3.00485	0.348993	0.409647			1.14057	0.441093	2.74823	1.23233
										0	3.7037	3.10414	3.00485	3.00485	0.284383	10.2751	0.360046	0.360046	10.2751	0.904229	10.2751	2.74823	0	0	0.129404	3.10414			3.03137	2.74823	3.10414	3.71055
										1.00065	1.67206	3.00485	1.5344	3.7037	1.00065	0.348993	0.904229	0	1.67206	0	1.07746	1.0199	0.284383	3.7037	0.129404	1.07746			1.30199	1.0199	1.67206	1.17243
										0.441093	1.00065	2.74823	10.2751	0	1.00065	1.0199	1.0199	0.904229	1.5344	0.129404	1.0199	0.348993	1.5344	1.0199	0.129404	1.07746			1.48257	1.0199	1.07746	2.35803
										0.409647	0.360046	0.129404	1.00065	3.00485	0.904229	1.0199	3.10414	3.00485	0.360046	0.360046	2.74823	0.409647	0.129404	3.00485	0.409647	0.360046			1.2188	0.409647	2.74823	1.19732
										1.5344	0.360046	3.7037	1.07746	0.129404	1.00065	0	2.74823	0.360046	0.409647	0.348993	2.74823	3.00485	0.129404	1.00065	0.409647	1.5344			1.20587	1.00065	1.5344	1.16604
										0.904229	1.0199	0.284383	3.00485	0.129404	0.348993	1.67206	1.67206	0.348993	1.07746	0.904229	0.348993	1.07746	1.00065	0.409647	1.07746	0.129404			0.906481	0.904229	1.07746	0.727098
										0.441093	0.360046	1.00065	0.284383	3.7037	1.5344	0.441093	0	3.10414	1.67206	1.0199	0.441093	0.129404	0.129404	0.409647	0.360046	0.129404			0.891792	0.441093	1.0199	1.06556
										10.2751	0.360046	0.904229	0.409647	1.07746	3.00485	0.129404	0.348993	0.284383	0.129404	0.284383	1.00065	3.7037	0.348993	0.904229	3.00485	3.7037			1.7573	0.904229	3.00485	2.53854
										1.00065	3.10414	3.00485	3.7037	1.5344	3.7037	10.2751	0.409647	0.409647	10.2751	1.5344	1.5344	3.7037	0.129404	0.129404	0.409647	3.10414			2.82153	1.5344	3.7037	3.10113
										0.904229	1.00065	0.904229	1.00065	3.00485	1.5344	0.904229	1.5344	3.7037	1.5344	0.409647	10.2751	0.904229	0	1.5344	2.74823	1.0199			1.93631	1.0199	1.5344	2.34571
										0.904229	2.74823	3.00485	3.10414	1.00065	1.67206	2.74823	0.409647	1.5344	3.10414	1.5344	0	3.7037	1.07746	1.67206	3.7037	0.441093			1.9037	1.67206	3.00485	1.19566
										0.360046	10.2751	0.904229	1.07746	3.00485	0.360046	1.67206	1.0199	1.07746	2.74823	0.129404	1.67206	0.284383	10.2751	0.904229	3.10414	0.348993			2.30692	1.07746	2.74823	3.14214
										0.129404	0.129404	0.904229	0.129404	0.904229	1.67206	1.07746	1.0199	1.5344	0.904229	1.07746	0.360046	0	1.0199	1.5344	10.2751	10.2751			1.93804	1.0199	1.5344	3.18044
										0.348993	1.67206	3.10414	3.7037	0.441093	0.441093	0.360046	0.441093	0.904229	0.441093	1.00065	3.7037	0.129404	0.441093	0.409647	3.10414	1.67206			1.31284	0.441093	1.67206	1.28027
										3.00485	0.129404	0.129404	3.00485	0.360046	10.2751	0.360046	1.0199	10.2751	1.00065	0.904229	1.0199	0.284383	0.904229	1.67206	0	2.74823			2.18191	1.00065	2.74823	3.19884
										0.441093	10.2751	1.07746	0.360046	0.904229	1.00065	0.441093	0.409647	2.74823	1.07746	0.904229	1.07746	0	10.2751	1.67206	1.0199	3.10414			2.164	1.0199	1.67206	3.15612
										0.360046	0.284383	10.2751	1.00065	1.00065	0.441093	0.441093	10.2751	0.409647	1.07746	0.360046	1.00065	1.5344	3.00485	0.441093	0.360046	0.441093			1.92396	0.441093	1.07746	3.21318
										10.2751	3.00485	1.67206	0.904229	0.441093	0.284383	0	0.409647	0.360046	1.07746	10.2751	0.348993	0.441093	0.360046	0.129404	3.00485	1.0199			2.00049	0.441093	1.67206	3.24067
										0.129404	0.360046	10.2751	0.409647	1.07746	1.67206	0.360046	0.284383	1.0199	3.10414	1.00065	1.67206	1.5344	1.67206	1.07746	3.00485	0.360046			1.70669	1.07746	1.67206	2.37809
										0.409647	0.441093	0.348993	0.904229	2.74823	10.2751	0.348993	3.00485	2.74823	0.360046	1.5344	2.74823	3.10414	1.07746	0.284383	0	0.360046			1.80577	0.904229	2.74823	2.45899
										1.67206	1.0199	1.00065	0.284383	3.7037	3.00485	0.129404	1.07746	0.348993	3.10414	1.0199	1.00065	1.0199	1.07746	3.10414	1.67206	0.284383			1.44259	1.0199	1.67206	1.11738
										0.409647	1.5344	0.284383	3.7037	0.409647	0.441093	3.00485	10.2751	0.409647	3.7037	3.00485	3.10414	3.7037	1.00065	0.348993	1.5344	3.10414			2.35159	1.5344	3.10414	2.4579
										0.360046	0.129404	3.7037	3.7037	0.348993	1.00065	0.904229	1.5344	1.5344	1.00065	0	1.0199	1.67206	1.07746	2.74823	0	0.129404			1.22748	1.00065	1.5344	1.1775
										1.5344	3.7037	0	2.74823	0.348993	3.7037	0.284383	0.904229	3.7037	10.2751	1.00065	2.74823	3.7037	1.5344	10.2751	3.7037	0.904229			3.0045	2.74823	3.7037	3.05099
										0.129404	1.07746	3.7037	1.67206	0.129404	2.74823	1.07746	3.7037	2.74823	10.2751	0.284383	0.348993	3.00485	1.5344	0.441093	2.74823	0.348993			2.11622	1.5344	2.74823	2.45703
										0.348993	0.360046	1.67206	2.74823	1.0199	0.129404	2.74823	1.00065	1.5344	1.00065	1.67206	1.5344	0.129404	2.74823	1.0199	2.74823	1.07746			1.3819	1.07746	1.67206	0.921152
										0.441093	3.00485	0.348993	1.67206	1.00065	0.129404	2.74823	0.904229	0.360046	1.0199	1.5344	1.5344	1.67206	3.10414	0.129404	0.409647	1.00065			1.23613	1.00065	1.67206	0.969841
										0.129404	0.441093	0.129404	0.348993	2.74823	0.348993	1.5344	0.904229	3.7037	1.07746	1.5344	1.67206	1.67206	3.10414	3.7037	2.74823	1.0199			1.57767	1.5344	2.74823	1.21586
										1.67206	3.7037	1.67206	3.10414	0.409647	3.7037	0.360046	1.00065	2.74823	1.5344	0.360046	3.00485	3.00485	0.348993	0.441093	1.00065	0.348993			1.67165	1.5344	3.00485	1.27451
										0	10.2751	1.00065	3.00485	0.409647	1.07746	2.74823	1.0199	1.5344	1.00065	1.67206	1.67206	2.74823	3.10414	1.5344	1.5344	0			2.01977	1.5344	2.74823	2.33215
										0.284383	0.284383	3.00485	0.409647	1.0199	10.2751	3.00485	0.129404	0.284383	3.00485	2.74823	0	1.67206	3.00485	1.5344	1.07746	1.5344			1.95724	1.5344	3.00485	2.42714
										3.00485	1.00065	0	3.7037	0.441093	1.0199	0.348993	0.348993	0.441093	0.360046	3.00485	0.284383	2.74823	0.409647	3.7037	0.284383	0.904229			1.29463	0.441093	2.74823	1.33472
										0.409647	1.0199	0	1.0199	3.7037	3.00485	0.348993	1.67206	10.2751	1.0199	1.5344	0.129404	2.74823	0.904229	1.0199	1.00065	1.67206			1.85194	1.0199	1.67206	2.39537
										0.409647	0.904229	3.7037	1.07746	0.284383	1.07746	10.2751	3.10414	3.7037	3.00485	0.360046	0.129404	0.441093	3.10414	1.07746	3.7037	3.00485			2.31561	1.07746	3.10414	2.47228
										1.07746	0.441093	0.129404	0.348993	3.10414	0.129404	0	3.10414	0.904229	3.00485	3.7037	3.00485	0.360046	0.409647	1.5344	0.904229	0.360046			1.32474	0.904229	3.00485	1.30241
										0.284383	0.348993	1.0199	1.67206	0.348993	2.74823	0.284383	1.00065	0.904229	0.904229	1.07746	1.0199	3.7037	0.409647	1.00065	3.00485	1.07746			1.2241	1.00065	1.07746	1.00732
										0.348993	1.00065	0.284383	0.284383	2.74823	10.2751	3.10414	0.360046	0.409647	0.409647	3.00485	3.7037	3.00485	1.07746	0	0.348993	0			1.78618	0.409647	3.00485	2.54137
										0.904229	3.10414	0	3.00485	0	1.67206	0.409647	1.0199	1.0199	1.0199	1.5344	1.00065	0.409647	0.129404	1.67206	3.00485	0.904229			1.22411	1.0199	1.67206	1.00858
										0	0.904229	3.7037	0.284383	1.67206	10.2751	2.74823	0.360046	3.7037	0	0.284383	1.5344	10.2751	1.00065	1.5344	3.10414	0.284383			2.45111	1.5344	3.10414	3.19511
										1.0199	1.00065	0	10.2751	0.360046	0.360046	0.129404	3.00485	0.284383	1.5344	0.348993	0.284383	2.74823	0.348993	0	3.10414	1.67206			1.55739	0.360046	1.67206	2.48037
										2.74823	3.00485	0.129404	3.7037	1.67206	3.10414	0.348993	2.74823	0.360046	1.67206	1.00065	0.284383	0.904229	0.129404	1.67206	10.2751	1.5344			2.076	1.67206	2.74823	2.40736
										0.904229	0.904229	0.348993	1.07746	1.67206	0.409647	10.2751	0.348993	0.360046	1.5344	0.129404	0	0.441093	0.904229	0.441093	1.5344	10.2751			1.8565	0.904229	1.5344	3.20769
										2.74823	3.10414	3.7037	0.348993	0.409647	0.284383	0.129404	3.10414	3.10414	1.00065	1.00065	1.0199	1.5344	1.0199	1.67206	1.5344	0.129404			1.52048	1.0199	2.74823	1.19549
										1.67206	1.5344	0	1.5344	2.74823	0	0.284383	0	3.10414	0.441093	0.129404	0.409647	2.74823	0.129404	2.74823	10.2751	1.67206			1.73122	1.5344	2.74823	2.47105
										0.284383	0.360046	0.409647	0.129404	3.7037	10.2751	2.74823	0.360046	1.0199	3.00485	3.7037	0.409647	0.441093	0.284383	1.0199	3.00485	0.129404			1.84049	0.441093	3.00485	2.55077
										0.441093	0.129404	3.7037	1.5344	0.904229	2.74823	0	1.0199	0	1.67206	0.129404	0.441093	0.904229	10.2751	1.67206	0.284383	1.0199			1.58113	0.904229	1.67206	2.45603
										1.07746	0.409647	0.284383	10.2751	0	0.129404	3.00485	0	0.441093	1.00065	1.67206	0.360046	10.2751	0.904229	3.00485	3.00485	1.07746			2.17183	1.00065	3.00485	3.21697
										0.284383	0.360046	0.360046	1.5344	10.2751	10.2751	2.74823	0.441093	0.904229	1.67206	1.0199	0.129404	0.284383	0	0.348993	3.10414	0.904229			2.03799	0.904229	1.67206	3.22409
										1.0199	1.67206	0.360046	2.74823	0.409647	0.904229	2.74823	3.00485	2.74823	3.00485	1.0199	3.00485	3.00485	1.07746	1.00065	0.129404	1.07746			1.70205	1.07746	2.74823	1.08563
										0.129404	2.74823	0.348993	2.74823	10.2751	0.348993	1.00065	0.129404	1.5344	1.67206	0.409647	0.904229	10.2751	3.10414	1.5344	0.441093	1.00065			2.27087	1.00065	2.74823	3.15431
										0.129404	0.284383	0.904229	0.441093	0.360046	1.67206	1.5344	0.129404	0.904229	1.0199	0	1.07746	0.284383	0.409647	3.7037	0.441093	1.67206			0.880441	0.441093	1.07746	0.908418
										0.409647	0.348993	3.00485	0.904229	3.00485	3.7037	0.409647	0.904229	3.7037	10.2751	0.129404	0.441093	0.441093	3.00485	1.67206	3.10414	1.67206			2.18433	1.67206	3.00485	2.45858
										0.441093	3.10414	1.5344	0.409647	0.129404	0.360046	1.0199	0.129404	0.129404	0.129404	2.74823	0.409647	0.360046	0.129404	1.0199	1.07746	1.5344			0.862702	0.409647	1.07746	0.913762
										2.74823	0.904229	1.0199	3.10414	1.5344	0.284383	0.904229	0	1.5344	3.10414	3.10414	0	1.0199	0.441093	3.10414	3.00485	3.7037			1.73623	1.5344	3.10414	1.28198
										0.409647	0.441093	1.5344	1.67206	1.07746	1.67206	0.441093	0.441093	0.441093	1.00065	1.00065	0.409647	0.904229	3.7037	2.74823	1.5344	0			1.14303	1.00065	1.5344	0.950485
										3.10414	0.360046	1.00065	0.348993	0.441093	0.441093	0.441093	0.360046	0.409647	10.2751	10.2751	0.284383	10.2751	0.904229	2.74823	3.7037	0.441093			2.69493	0.441093	3.10414	3.76996
										3.10414	0.904229	0.360046	1.5344	0.129404	10.2751	1.0199	10.2751	0.348993	0.441093	3.10414	1.67206	0	0	0.904229	3.7037	2.74823			2.38381	1.0199	3.10414	3.19553
										1.67206	1.5344	1.00065	0	3.00485	1.0199	0.360046	0.441093	0.348993	1.00065	0.904229	10.2751	0.348993	0.129404	0.284383	1.07746	0.360046			1.39778	0.904229	1.07746	2.40259
										2.74823	2.74823	1.07746	0.904229	0.441093	1.67206	1.5344	10.2751	0.409647	10.2751	3.00485	0.904229	3.7037	0.904229	0.284383	0.409647	10.2751			3.03363	1.5344	3.00485	3.60131
										2.74823	0.409647	0	0.360046	0.348993	0.441093	0.360046	1.00065	0.409647	1.0199	3.10414	0.441093	2.74823	10.2751	0	0.284383	3.10414			1.59149	0.441093	2.74823	2.50156
										0.441093	10.2751	1.07746	1.67206	0	0.348993	1.67206	0.409647	10.2751	0	1.5344	1.5344	1.5344	1.0199	1.5344	0.284383	1.0199			2.03725	1.07746	1.5344	3.15648
										3.10414	0.284383	0.409647	0.360046	0.904229	0.360046	1.00065	0.360046	1.5344	10.2751	3.10414	1.5344	3.10414	2.74823	0.441093	0	0.129404			1.74436	0.904229	2.74823	2.47092
										1.67206	0.360046	0.129404	0.904229	10.2751	0.441093	0.129404	2.74823	10.2751	0.441093	0.284383	0.284383	0.348993	0	0.129404	0.360046	1.67206			1.79147	0.360046	1.67206	3.27434
										1.07746	0.360046	2.74823	1.07746	2.74823	1.5344	3.7037	0	3.7037	0.284383	0.441093	0.904229	3.10414	0.409647	3.10414	3.10414	0.409647			1.6891	1.07746	3.10414	1.35047
										1.00065	1.67206	2.74823	0.348993	1.07746	0.904229	0.360046	1.00065	0.360046	1.00065	0	0.348993	0.360046	0.348993	1.67206	1.0199	0.348993			0.857176	0.904229	1.0199	0.687035
										0.441093	1.07746	1.00065	0.409647	0.441093	1.5344	0.904229	0.348993	10.2751	1.67206	1.00065	3.10414	0	0.348993	3.7037	0.284383	3.7037			1.77943	1.00065	1.67206	2.48537
										0.904229	1.00065	10.2751	3.7037	1.5344	0.904229	0.409647	1.00065	0.360046	1.00065	0.441093	0.129404	0.284383	0.129404	1.07746	0.904229	1.07746			1.47863	0.904229	1.07746	2.40918
										1.5344	3.10414	3.7037	0.129404	0.348993	3.7037	3.10414	1.07746	3.7037	0.441093	0.904229	0.360046	3.10414	2.74823	2.74823	3.7037	2.74823			2.18633	2.74823	3.10414	1.36863
										0.441093	2.74823	3.00485	10.2751	10.2751	3.7037	3.7037	0.348993	0.129404	0.360046	3.7037	0.284383	1.67206	10.2751	1.07746	1.5344	0.441093			3.1752	1.67206	3.7037	3.62392
										0.348993	0	10.2751	0.360046	0.284383	0.129404	0.441093	1.5344	0.284383	3.7037	3.10414	10.2751	10.2751	0.409647	1.07746	3.10414	0.904229			2.73596	0.904229	3.10414	3.77156
										1.00065	1.0199	0.441093	1.07746	10.2751	1.07746	3.10414	1.07746	0.129404	0	1.67206	10.2751	3.7037	0.284383	1.07746	0	0.284383			2.14705	1.07746	1.67206	3.22099
										1.67206	3.10414	3.00485	0.904229	1.67206	1.5344	0.904229	1.00065	10.2751	1.07746	1.00065	3.00485	3.7037	0.129404	10.2751	0.360046	0.348993			2.58658	1.5344	3.00485	3.08061
										0.284383	0.360046	1.07746	1.67206	3.00485	0	3.7037	0.348993	10.2751	1.00065	3.00485	1.0199	0.904229	0.360046	10.2751	1.00065	0.441093			2.27842	1.00065	3.00485	3.1933
										1.07746	0.360046	0.409647	1.00065	0.409647	3.10414	0.441093	0.441093	0.904229	1.67206	0.360046	3.10414	3.7037	0.129404	0.360046	1.5344	1.5344			1.2086	0.904229	1.5344	1.11163
										0	1.67206	0.904229	0.904229	0.129404	1.00065	1.67206	1.67206	1.67206	0.129404	0.284383	1.00065	3.00485	0	1.07746	1.0199	0.904229			1.0028	1.00065	1.67206	0.786123
										0.129404	1.07746	0	1.00065	0.360046	0.904229	0.360046	3.10414	0.441093	3.7037	1.07746	0.904229	1.00065	0.441093	0.904229	0.348993	2.74823			1.08857	0.904229	1.07746	1.07021
										0	1.00065	0	3.10414	1.07746	1.07746	0.409647	10.2751	0.360046	1.00065	0.129404	0.129404	1.67206	0.284383	0.904229	0.904229	0.360046			1.33464	0.904229	1.07746	2.42679
										3.00485	0.904229	0.348993	0.904229	0.348993	3.00485	0.348993	3.7037	0.409647	0.360046	1.0199	1.5344	0.129404	0.129404	0.360046	0.904229	1.00065			1.08333	0.904229	1.0199	1.10395
										0.360046	1.0199	1.0199	0	3.7037	1.0199	1.67206	1.07746	0.129404	0.348993	0.360046	0.904229	0.284383	1.5344	1.00065	0.441093	3.7037			1.09293	1.00065	1.07746	1.09122
										0	1.5344	1.07746	0.348993	0.129404	2.74823	0.348993	3.10414	0.409647	2.74823	10.2751	10.2751	0.904229	1.5344	2.74823	0.441093	10.2751			2.87663	1.5344	2.74823	3.67136
										1.07746	0	1.07746	1.07746	0.348993	10.2751	1.00065	0	1.0199	2.74823	3.7037	3.10414	3.7037	0.129404	3.00485	3.10414	2.74823			2.24255	1.07746	3.10414	2.45697
										1.0199	0	0.441093	3.00485	0.904229	1.07746	0.409647	2.74823	3.00485	1.00065	1.00065	0.284383	3.7037	0.904229	0.904229	0.904229	3.00485			1.43042	1.00065	2.74823	1.15896
										0	0.348993	0.284383	3.7037	0.441093	0.129404	0.904229	2.74823	3.00485	0.129404	0.360046	3.10414	0.284383	0.904229	0.129404	0.284383	0.409647			1.01003	0.360046	0.904229	1.25335
										1.00065	10.2751	3.10414	0.348993	0.409647	0.441093	0.904229	0.129404	1.07746	1.67206	0.441093	0.129404	0.360046	0.360046	0.348993	1.07746	1.00065			1.35767	0.441093	1.07746	2.40973
										0.360046	3.10414	3.00485	1.07746	3.10414	1.0199	1.67206	1.67206	10.2751	1.67206	0.409647	0.284383	0.348993	3.7037	1.5344	0.409647	0.348993			2.00009	1.5344	3.00485	2.41508
										3.10414	10.2751	1.07746	1.0199	0.284383	0.129404	3.7037	3.00485	3.7037	0.129404	3.00485	10.2751	0.409647	1.00065	0.284383	1.0199	0.348993			2.51621	1.0199	3.10414	3.1955
										0.348993	3.10414	0.284383	0.348993	0.904229	1.07746	3.10414	0.409647	2.74823	3.7037	1.67206	3.00485	0.360046	0.348993	1.00065	1.67206	0.904229			1.4704	1.00065	2.74823	1.1976
										1.5344	0.348993	1.00065	1.00065	1.07746	0.360046	0.441093	3.10414	0.904229	1.00065	0.284383	1.0199	0.441093	0.360046	3.7037	1.00065	0.129404			1.04185	1.00065	1.0199	0.972962
										0	0.360046	2.74823	1.5344	1.00065	1.00065	0.284383	1.67206	0.904229	0.129404	3.10414	0.129404	0.348993	10.2751	1.00065	3.7037	2.74823			1.82025	1.00065	2.74823	2.46282
										0.409647	0.284383	0.904229	0.284383	1.07746	0.904229	1.67206	1.5344	3.10414	0.441093	0.441093	0.360046	1.67206	0.348993	0	1.07746	0.904229			0.907054	0.904229	1.07746	0.764027
										0.284383	0.129404	10.2751	2.74823	2.74823	0.441093	0.441093	0.409647	10.2751	2.74823	0.348993	3.00485	3.10414	1.07746	0.904229	0.409647	1.67206			2.41305	1.07746	2.74823	3.15445
										0	0	3.7037	3.7037	1.07746	3.7037	1.5344	0.284383	3.7037	3.00485	1.67206	1.00065	1.0199	1.07746	3.00485	1.67206	0.129404			1.7819	1.5344	3.00485	1.39993
										0.348993	1.5344	0.409647	3.00485	0.409647	10.2751	10.2751	1.0199	0.284383	0.284383	1.67206	1.0199	1.67206	0.348993	0.129404	0.348993	0.360046			1.96458	0.409647	1.67206	3.21721
										1.07746	1.07746	1.5344	0	3.7037	0.360046	1.67206	1.67206	2.74823	1.0199	1.5344	0.904229	0.441093	0.904229	1.5344	1.67206	2.74823			1.44729	1.5344	1.67206	0.93494
										1.67206	0.129404	1.5344	0.904229	1.07746	10.2751	1.0199	1.67206	3.00485	0.409647	0	3.00485	0.441093	0.360046	2.74823	1.5344	0.409647			1.77632	1.07746	1.67206	2.39197
										0.129404	0	10.2751	0.360046	3.7037	1.0199	3.7037	0.360046	3.7037	1.0199	0.348993	2.74823	3.00485	2.74823	0.409647	0.441093	3.10414			2.18122	1.0199	3.10414	2.53056
										1.67206	0.284383	0	3.00485	3.00485	3.00485	2.74823	0.904229	2.74823	0.904229	2.74823	3.7037	1.0199	3.7037	10.2751	3.10414	1.5344			2.60971	2.74823	3.00485	2.29837
										3.7037	10.2751	1.0199	0.904229	0.409647	0.129404	0.360046	2.74823	3.00485	0.348993	1.0199	0.129404	2.74823	1.0199	10.2751	3.00485	1.07746			2.48112	1.0199	3.00485	3.15176
										0.284383	1.07746	0.904229	0.360046	0.409647	0.904229	0.441093	2.74823	2.74823	1.07746	1.00065	0.441093	3.7037	1.5344	1.5344	1.00065	0.904229			1.23965	1.00065	1.5344	0.96669
										1.67206	3.7037	10.2751	0.360046	0.904229	3.00485	0.348993	1.5344	1.07746	10.2751	1.67206	1.5344	0.904229	0.409647	0.284383	1.0199	0.409647			2.31707	1.07746	1.67206	3.13685
										1.07746	0.360046	1.00065	0.360046	10.2751	0.284383	0.284383	3.7037	1.00065	3.7037	0	1.0199	0.129404	0.348993	0.441093	3.7037	1.00065			1.68787	1.00065	1.07746	2.55266
										0.441093	1.07746	10.2751	0.409647	1.5344	10.2751	0.441093	1.67206	0.904229	10.2751	1.07746	1.00065	3.00485	3.10414	0.409647	10.2751	3.00485			3.48129	1.5344	3.10414	3.98427
										0.129404	10.2751	0.409647	0.441093	0	0.284383	1.0199	0.441093	0.904229	1.67206	0.441093	0.441093	3.00485	3.00485	1.07746	0.348993	3.00485			1.58236	0.441093	1.67206	2.46322
										0	0	1.00065	0.904229	1.0199	0.284383	0.441093	0.441093	3.00485	0.348993	0.129404	0.441093	0.348993	0.348993	3.7037	0.129404	1.5344			0.828305	0.441093	1.00065	1.04163
										2.74823	0.129404	1.00065	3.7037	1.0199	0.904229	1.67206	3.10414	2.74823	1.07746	1.0199	1.00065	0.360046	3.10414	1.0199	0.409647	0.129404			1.47951	1.0199	2.74823	1.14866
										3.00485	0.348993	1.0199	0.409647	1.00065	0.360046	10.2751	0	0	1.00065	1.00065	0.129404	0.284383	1.0199	0.360046	0	1.5344			1.27933	0.409647	1.0199	2.43501
										1.07746	10.2751	3.7037	1.00065	3.7037	1.0199	10.2751	1.0199	0.441093	0.348993	0.441093	1.00065	1.00065	1.00065	3.10414	1.00065	1.5344			2.46752	1.0199	3.10414	3.12082
										0.441093	3.00485	0.284383	10.2751	1.00065	0.348993	10.2751	0.284383	0.441093	1.5344	0.904229	2.74823	0.441093	1.67206	3.10414	0.360046	0.441093			2.20947	0.904229	2.74823	3.18732
										0.348993	0	3.7037	0.409647	3.10414	0	2.74823	2.74823	3.7037	0.284383	0.441093	3.7037	0.348993	1.67206	0.409647	0.904229	3.7037			1.66085	0.904229	3.10414	1.5245
										3.10414	0	10.2751	0.348993	0.129404	0.441093	0.409647	0.348993	1.0199	3.7037	0.409647	3.10414	0.348993	2.74823	1.67206	3.00485	0.284383			1.84431	0.441093	3.00485	2.52676
										0.129404	3.7037	3.7037	10.2751	0.284383	0.360046	1.67206	1.0199	1.07746	1.67206	0.360046	1.07746	0	3.00485	1.07746	0.348993	1.07746			1.81436	1.07746	1.67206	2.47277
										1.67206	0.904229	1.67206	1.67206	3.00485	1.67206	3.7037	0	1.07746	1.07746	10.2751	10.2751	0.360046	3.00485	3.10414	0.129404	1.67206			2.66333	1.67206	3.00485	3.05415
										1.67206	0.441093	0	1.67206	1.5344	1.07746	0.360046	1.67206	0.904229	0.441093	3.7037	0.360046	0.441093	10.2751	1.0199	0.441093	3.00485			1.70708	1.0199	1.67206	2.41845
										2.74823	0.409647	1.0199	0.348993	0.904229	3.10414	3.10414	1.0199	1.0199	0.284383	1.67206	1.0199	0.129404	1.07746	1.07746	1.0199	0.441093			1.20004	1.0199	1.07746	0.937429
										1.00065	1.5344	2.74823	3.7037	0.360046	1.5344	3.10414	0.904229	0.284383	3.00485	0	0.409647	0.348993	0.348993	3.10414	0.441093	1.5344			1.43331	1.00065	2.74823	1.23351
										1.00065	0.409647	0.904229	3.7037	0.360046	0.360046	0.409647	0	1.00065	1.00065	0.284383	3.10414	0	1.67206	3.7037	0.284383	2.74823			1.23213	0.904229	1.67206	1.27938
										0.904229	3.00485	0.284383	1.67206	0.348993	0.129404	3.7037	1.0199	3.00485	0.348993	0.284383	0.441093	0.441093	3.7037	0.409647	0.441093	2.74823			1.34651	0.441093	2.74823	1.32407
										0.284383	0.409647	0	1.07746	1.0199	3.00485	0.129404	1.67206	0	0.409647	0.441093	0.409647	3.10414	3.10414	0	0.360046	2.74823			1.0691	0.409647	1.67206	1.18176
										1.67206	0.904229	0.441093	0.129404	0.409647	0.360046	0.284383	0	0.360046	1.00065	3.10414	3.00485	1.07746	3.7037	0.409647	1.67206	1.07746			1.15358	0.904229	1.67206	1.12857
										1.67206	0.129404	1.07746	0.360046	0.360046	0.441093	0.360046	0.348993	1.00065	1.00065	0.441093	0.904229	0.129404	0.904229	0.441093	0	3.10414			0.745567	0.441093	1.00065	0.746171
										0.129404	10.2751	0.284383	0.348993	0.409647	0	0.904229	0.904229	1.0199	1.67206	1.5344	0.348993	0.904229	3.7037	1.5344	1.5344	0			1.50048	0.904229	1.5344	2.43519
										0.129404	0.360046	0.284383	0.904229	0.284383	0.129404	0.129404	0.441093	0.360046	1.00065	0.904229	1.0199	0.409647	0.348993	0.409647	0.904229	10.2751			1.07616	0.409647	0.904229	2.39149
										0.409647	3.10414	1.07746	0	3.10414	0.284383	2.74823	1.07746	0.409647	0.441093	1.00065	0.409647	0.360046	0.441093	0.348993	10.2751	10.2751			2.10393	0.441093	2.74823	3.23339
										1.00065	0.409647	0.348993	3.7037	0.348993	0.129404	1.67206	1.00065	3.00485	3.00485	0.904229	0	0.904229	10.2751	1.07746	0.348993	3.10414			1.83753	1.00065	3.00485	2.4715
										0	1.07746	3.7037	1.67206	3.00485	0.129404	3.7037	0	3.10414	3.10414	3.10414	3.10414	0.284383	1.5344	1.07746	2.74823	1.5344			1.93451	1.67206	3.10414	1.34313
										3.10414	0.348993	1.00065	0.409647	1.5344	0.409647	1.67206	1.5344	0.441093	0.904229	3.7037	3.10414	1.00065	1.5344	3.7037	1.07746	0.904229			1.55221	1.07746	1.67206	1.1472
										0.284383	10.2751	1.5344	0.284383	0.441093	3.10414	3.7037	2.74823	3.7037	3.7037	3.7037	2.74823	0.348993	0.348993	1.5344	1.0199	1.67206			2.42112	1.67206	3.7037	2.43262
										0.409647	0.441093	1.0199	0.441093	1.0199	0.284383	1.5344	0	1.00065	0.904229	0.129404	3.10414	0.360046	0.348993	0.904229	0.409647	3.7037			0.942086	0.441093	1.0199	1.01274
										3.10414	0	0.348993	1.5344	1.0199	0	3.10414	1.07746	10.2751	0	1.00065	0.360046	0.129404	0.129404	3.7037	0.129404	1.5344			1.61477	1.00065	1.5344	2.53047
										0.441093	0.284383	3.00485	1.0199	0.284383	1.0199	1.00065	3.10414	0.348993	0.904229	0	1.07746	1.5344	1.00065	0.348993	1.5344	0.904229			1.0478	1.00065	1.07746	0.8728
										3.7037	1.67206	0.441093	0.904229	0.348993	1.0199	1.5344	3.00485	10.2751	3.7037	1.0199	0.409647	1.67206	3.7037	0.360046	3.10414	2.74823			2.33093	1.67206	3.10414	2.39845
										0.441093	10.2751	0.904229	0.360046	3.00485	1.67206	1.5344	0.284383	0.904229	0	3.7037	1.67206	0.129404	0.348993	0.360046	1.07746	0.284383			1.58567	0.904229	1.67206	2.46319
										0.441093	1.07746	0.129404	3.7037	3.00485	1.07746	1.0199	0.409647	0.348993	1.67206	10.2751	1.5344	1.07746	1.67206	0.348993	0.441093	1.67206			1.75916	1.07746	1.67206	2.39527
										1.00065	0.360046	0.441093	0.348993	1.00065	1.0199	3.00485	10.2751	3.00485	0.904229	1.67206	3.7037	3.7037	0	0.360046	0.360046	0.441093			1.85888	1.00065	3.00485	2.49855
										0.284383	1.00065	2.74823	0	0.360046	0.904229	0	1.0199	1.00065	3.00485	0.284383	0.348993	0.904229	1.00065	2.74823	10.2751	0.441093			1.54857	0.904229	1.0199	2.43968
										0.904229	3.10414	0	0.284383	1.5344	3.10414	1.07746	0.409647	0.409647	0.441093	0	10.2751	0.409647	1.5344	3.7037	1.07746	1.67206			1.76127	1.07746	1.67206	2.46544
										1.0199	0.409647	10.2751	1.67206	2.74823	1.67206	3.7037	3.10414	1.00065	0.348993	0.284383	1.00065	3.7037	0.360046	3.7037	0.409647	0.348993			2.10386	1.0199	3.10414	2.4761
										0	1.07746	1.5344	1.5344	3.10414	0	0.904229	0.409647	0.904229	0.284383	1.07746	1.07746	0	1.07746	0.348993	3.7037	0.441093			1.02818	0.904229	1.07746	1.02878
										0.409647	0	0.360046	1.0199	3.10414	2.74823	1.00065	1.00065	3.10414	3.00485	3.10414	0	0.904229	0	0.348993	1.5344	3.7037			1.49104	1.00065	3.00485	1.32396
										1.00065	0.409647	0.348993	0.348993	10.2751	3.7037	1.5344	1.00065	0.409647	1.0199	0.129404	0.348993	0.360046	0.360046	1.07746	1.67206	0.348993			1.43228	0.409647	1.07746	2.43508
										2.74823	10.2751	10.2751	3.10414	1.5344	1.67206	1.0199	10.2751	1.00065	1.5344	0.441093	0.348993	3.00485	1.07746	1.00065	0	1.0199			2.96071	1.5344	3.00485	3.59685
										0.360046	0.904229	1.07746	0.284383	0.360046	1.07746	1.67206	0.360046	3.7037	1.0199	2.74823	1.0199	0.441093	2.74823	0.360046	0.348993	0.409647			1.1115	0.904229	1.07746	1.02834
										0.441093	0.360046	1.07746	1.07746	0.284383	1.0199	0.360046	3.7037	0.409647	0.441093	1.07746	1.00065	0.360046	0.348993	3.7037	0.129404	0.441093			0.95507	0.441093	1.07746	1.08433
										0.904229	0.348993	10.2751	1.07746	1.00065	0.360046	0.129404	0.360046	1.00065	0.129404	0.360046	2.74823	1.00065	1.0199	0.284383	1.0199	0.129404			1.30285	0.904229	1.0199	2.39764
										0.904229	0.409647	1.07746	0.409647	1.67206	0.904229	0	0.348993	0.284383	3.10414	2.74823	1.00065	1.07746	1.5344	1.00065	0.348993	0.904229			1.04291	0.904229	1.07746	0.839864
										1.5344	0.441093	3.00485	3.10414	1.67206	0.409647	2.74823	0.360046	3.00485	1.00065	0	0.904229	0.129404	0.129404	0.441093	0.284383	1.67206			1.22591	0.904229	1.67206	1.12538
										0.441093	1.0199	1.00065	3.7037	0	0.284383	0.409647	1.07746	0.904229	1.07746	0.904229	0.904229	0	0.360046	3.00485	2.74823	1.0199			1.10941	0.904229	1.07746	1.0549
										1.0199	10.2751	0.129404	1.67206	0.129404	3.7037	2.74823	0.904229	0.348993	0.441093	3.7037	10.2751	0.284383	0.360046	1.67206	0.409647	0.441093			2.26577	0.904229	2.74823	3.23305
										1.0199	0.284383	3.7037	1.0199	1.07746	0.284383	3.00485	1.0199	0.129404	3.00485	0.360046	0.441093	10.2751	0.441093	0.409647	0.284383	1.07746			1.6375	1.0199	1.07746	2.47686
										0.129404	0.409647	0.129404	1.00065	3.7037	3.00485	2.74823	10.2751	3.7037	1.67206	0.441093	0.409647	10.2751	1.5344	0.129404	3.10414	1.5344			2.60029	1.5344	3.10414	3.15187
										0.129404	0.360046	0.441093	10.2751	0.441093	0.409647	10.2751	3.7037	0.284383	0.284383	0.904229	2.74823	2.74823	0.129404	1.0199	3.00485	2.74823			2.34747	0.904229	2.74823	3.21733
										1.0199	0.348993	0.904229	10.2751	1.0199	1.67206	1.00065	3.00485	1.07746	0.904229	0.348993	1.00065	3.10414	1.5344	3.00485	0.441093	1.5344			1.89388	1.0199	1.67206	2.33343
										0.409647	1.0199	1.07746	3.7037	3.7037	1.00065	1.00065	2.74823	1.07746	3.00485	3.7037	1.00065	10.2751	3.00485	2.74823	2.74823	0.129404			2.49155	2.74823	3.00485	2.35138
										2.74823	1.07746	1.07746	0.904229	2.74823	1.07746	3.10414	0.904229	1.00065	1.00065	1.67206	0.409647	1.5344	1.0199	0.904229	0.409647	0.129404			1.27777	1.0199	1.5344	0.846556
										0.129404	0.284383	1.67206	3.7037	1.0199	1.07746	0	0.904229	3.10414	0.409647	0.284383	0.409647	3.7037	2.74823	0	1.07746	0			1.20755	0.904229	1.67206	1.30681
										0	3.7037	1.00065	0	1.5344	0.409647	1.00065	0.284383	10.2751	3.10414	3.7037	3.7037	0.360046	0.348993	3.7037	0.129404	0.284383			1.97333	1.00065	3.7037	2.60815
										1.0199	0	3.7037	2.74823	2.74823	0.441093	1.0199	0.409647	1.0199	0.904229	2.74823	1.67206	1.67206	0.348993	1.5344	1.5344	1.07746			1.4472	1.07746	1.67206	1.02025
										0.904229	1.07746	0.284383	0.409647	3.00485	10.2751	2.74823	0.360046	0.441093	2.74823	0	1.07746	1.0199	1.07746	3.00485	0.348993	0.904229			1.74625	1.0199	2.74823	2.42068
										10.2751	1.07746	0.129404	1.07746	3.00485	0.129404	1.5344	0.409647	0.129404	0.441093	0.904229	3.7037	1.00065	10.2751	1.07746	1.0199	0.904229			2.18197	1.0199	1.5344	3.19073
										10.2751	1.0199	2.74823	10.2751	1.0199	1.5344	3.10414	0.441093	3.00485	0.360046	0.348993	0.360046	10.2751	0.348993	0.129404	0.284383	0.360046			2.6994	1.0199	3.00485	3.7453
										1.5344	0.904229	0.904229	0.409647	3.7037	1.00065	1.00065	1.00065	0.348993	1.67206	10.2751	0.129404	3.10414	0.348993	0.129404	3.10414	3.10414			1.92203	1.00065	3.10414	2.44483
										10.2751	0.129404	0	3.00485	3.00485	1.67206	3.00485	0.441093	1.0199	0.360046	3.7037	0.348993	0.409647	0.409647	0.360046	0.348993	0.441093			1.70202	0.441093	3.00485	2.52755
										0.360046	0.904229	0.904229	1.07746	3.00485	0.129404	1.67206	3.00485	1.5344	1.00065	0.284383	0.360046	1.5344	0.441093	0	1.67206	0.348993			1.07254	0.904229	1.5344	0.910821
										10.2751	1.5344	0.129404	1.67206	10.2751	0.360046	1.07746	1.07746	3.10414	0.360046	1.07746	1.0199	0.129404	3.7037	0.441093	2.74823	0			2.29324	1.07746	2.74823	3.19002
										0.904229	1.00065	2.74823	0.284383	0.129404	0.284383	1.00065	3.10414	0.441093	1.07746	3.00485	0.284383	10.2751	0.441093	10.2751	3.7037	0.409647			2.31579	1.00065	3.00485	3.20857
										0.441093	3.7037	10.2751	10.2751	1.5344	3.00485	0.409647	3.00485	0.348993	0	0.409647	10.2751	0.904229	0.348993	1.5344	0.360046	10.2751			3.35913	1.5344	3.7037	4.09796
										0.904229	1.0199	0.441093	2.74823	1.0199	0.129404	0.441093	0.441093	1.5344	3.10414	2.74823	1.5344	1.67206	0.284383	0.360046	0.441093	10.2751			1.71169	1.0199	1.67206	2.39686
										0.284383	1.00065	3.00485	1.0199	0.409647	0.904229	1.5344	1.0199	0.409647	0.348993	3.7037	0.409647	3.00485	0.129404	0.409647	0.348993	1.07746			1.11884	0.904229	1.07746	1.08749
										0.129404	0.348993	0.348993	1.07746	3.10414	1.67206	0.360046	0.441093	1.0199	0.348993	0.441093	10.2751	10.2751	0.409647	0	3.7037	1.07746			2.06078	0.441093	1.67206	3.25519
										1.00065	2.74823	0.904229	1.5344	10.2751	0.441093	1.07746	0.409647	1.07746	0.409647	0	2.74823	0.409647	0.409647	0.284383	1.0199	0.904229			1.50906	0.904229	1.07746	2.38838
										0	1.00065	1.5344	1.67206	0.284383	1.0199	2.74823	2.74823	10.2751	0.284383	1.5344	0.284383	1.00065	3.10414	0.284383	2.74823	0.348993			1.81603	1.0199	2.74823	2.40831
										0.348993	0.360046	0	0.904229	0.409647	1.5344	3.10414	1.5344	2.74823	1.5344	1.67206	1.5344	0.360046	3.00485	1.07746	0	0.360046			1.20514	1.07746	1.5344	1.01236
										0.348993	0	2.74823	0.360046	1.07746	2.74823	0.284383	1.67206	0.441093	3.7037	3.00485	0.904229	1.07746	1.07746	3.7037	0.284383	1.67206			1.47696	1.07746	2.74823	1.24963
										1.07746	0	3.7037	3.10414	1.5344	1.0199	0.129404	0.904229	3.00485	0.348993	3.7037	3.10414	0	3.7037	0.441093	0.904229	0.129404			1.57726	1.0199	3.10414	1.45133
										1.67206	1.5344	0	1.5344	0.348993	3.10414	0.129404	0.348993	3.7037	2.74823	0.129404	1.07746	1.0199	3.00485	1.07746	0.284383	0.348993			1.29805	1.07746	1.67206	1.18948
										1.5344	0.129404	1.00065	3.7037	0.904229	10.2751	0.284383	0.360046	3.00485	0.348993	0.284383	0	3.00485	0.904229	1.5344	0.441093	3.10414			1.81287	0.904229	3.00485	2.48858
										0.348993	1.07746	0.129404	3.00485	0	1.00065	0.904229	2.74823	1.00065	0.409647	0.284383	2.74823	3.10414	1.0199	1.0199	3.10414	0.409647			1.31261	1.00065	2.74823	1.13832
										0	3.00485	0.441093	3.7037	1.5344	1.00065	1.00065	0.129404	0.904229	3.00485	3.00485	0	1.5344	0.441093	2.74823	3.00485	1.0199			1.55748	1.0199	3.00485	1.2531
										1.0199	10.2751	10.2751	1.67206	0.360046	0.284383	3.10414	0	1.67206	2.74823	0.129404	0.441093	2.74823	0.284383	1.00065	0.129404	0.904229			2.17932	1.00065	2.74823	3.2028
										0.348993	0.409647	1.0199	1.5344	0.348993	1.07746	3.7037	3.7037	1.0199	0.284383	0.284383	3.7037	0.129404	3.00485	2.74823	0.409647	1.07746			1.45934	1.0199	2.74823	1.34731
										0	1.5344	0.284383	3.7037	1.67206	3.7037	0.904229	1.0199	10.2751	0.348993	2.74823	1.00065	0.441093	0.409647	0.129404	0.904229	0.409647			1.73467	0.904229	1.67206	2.48731
										0.409647	0.409647	3.7037	3.7037	0.441093	1.00065	0.129404	3.10414	1.5344	3.10414	0.409647	1.67206	0.129404	0.348993	0.904229	1.5344	0.360046			1.34702	0.904229	1.67206	1.27884
										1.5344	0.904229	0.360046	0.129404	1.0199	0.129404	3.10414	0.129404	1.07746	0.348993	3.00485	1.00065	3.00485	0.441093	0.904229	0.129404	0.284383			1.02981	0.904229	1.07746	1.04436
										0.129404	3.00485	1.00065	1.07746	10.2751	0.409647	0.284383	2.74823	0.348993	0.348993	3.00485	1.5344	1.0199	0.348993	0.441093	0.904229	0.409647			1.60534	0.904229	1.5344	2.43343
										1.5344	3.00485	0.129404	3.10414	3.00485	2.74823	2.74823	1.5344	3.7037	1.07746	3.10414	10.2751	3.7037	2.74823	0.360046	1.5344	0			2.60678	2.74823	3.10414	2.31639
										1.07746	10.2751	0.441093	3.10414	0.348993	1.07746	0	3.7037	10.2751	3.7037	0.129404	1.0199	0.360046	3.10414	0.348993	1.07746	1.67206			2.45405	1.07746	3.10414	3.19556
										1.5344	0.409647	0.129404	2.74823	0.129404	1.0199	1.0199	3.00485	0.348993	3.00485	0	0.129404	1.67206	0	10.2751	10.2751	0.348993			2.1206	1.0199	2.74823	3.24047
										2.74823	0.904229	0.441093	1.5344	3.10414	1.07746	1.00065	1.07746	3.10414	0.904229	1.00065	1.00065	3.10414	1.67206	1.5344	0.441093	2.74823			1.6116	1.07746	2.74823	0.958963
										3.00485	0.284383	0.129404	1.5344	0.360046	10.2751	2.74823	0.348993	0.360046	1.00065	0.348993	3.00485	0.348993	0.441093	3.00485	0.348993	1.00065			1.67909	0.441093	2.74823	2.47089
										0	1.5344	1.67206	0.409647	0.904229	0.409647	0.348993	0	1.07746	0.904229	1.67206	0	0.129404	10.2751	3.7037	0.284383	3.7037			1.58994	0.904229	1.67206	2.51664
										0.284383	0	0.360046	0.441093	0.284383	0.904229	0	2.74823	10.2751	0.284383	0.348993	10.2751	1.07746	0	1.67206	0.129404	10.2751			2.31529	0.360046	1.67206	3.86196
										1.5344	0.284383	3.7037	0.129404	0.129404	1.5344	10.2751	0.360046	0.284383	1.07746	0.360046	3.10414	0.360046	2.74823	1.00065	0.441093	0.129404			1.61508	0.441093	1.5344	2.49758
										0.129404	1.00065	1.00065	0	1.5344	0.360046	3.7037	0	1.00065	0.904229	3.7037	2.74823	1.00065	0	0	0.360046	1.07746			1.08964	1.00065	1.07746	1.20979
										3.7037	1.0199	0.409647	3.00485	3.7037	1.5344	0.360046	1.5344	3.7037	0.129404	0.904229	0.284383	3.7037	0.409647	3.00485	1.00065	1.5344			1.76151	1.5344	3.00485	1.38437
										0.441093	2.74823	3.00485	0	3.00485	3.00485	1.67206	3.7037	3.7037	3.7037	0	1.0199	2.74823	3.10414	0.409647	1.0199	0			1.95817	2.74823	3.00485	1.43688
										1.5344	0.129404	1.0199	0.409647	3.00485	0.409647	3.10414	0.129404	0.904229	0.284383	1.67206	1.5344	1.67206	0.284383	0.348993	1.00065	2.74823			1.18769	1.00065	1.67206	1.00154
										0.360046	0.409647	10.2751	0.409647	3.7037	1.0199	0.348993	3.7037	0.441093	0.904229	0.360046	0.360046	1.67206	0.129404	3.7037	0.904229	1.5344			1.77882	0.904229	1.67206	2.52267
										1.5344	0.409647	0.360046	3.00485	0.441093	3.00485	1.00065	2.74823	0.129404	2.74823	1.0199	3.7037	0.904229	1.0199	2.74823	3.00485	3.10414			1.81684	1.5344	3.00485	1.21823
										1.0199	2.74823	2.74823	0	1.00065	3.7037	0.409647	0.129404	0.441093	1.5344	1.07746	2.74823	1.00065	2.74823	1.5344	0.129404	1.0199			1.41138	1.0199	2.74823	1.12952
										0.441093	0.129404	0.348993	0.904229	3.10414	0.441093	0	0.129404	0	3.00485	3.7037	2.74823	3.00485	0.360046	3.7037	0.284383	1.67206			1.4106	0.441093	3.00485	1.44099
										1.0199	1.0199	0.441093	0	0	1.00065	0.441093	0.360046	0.129404	0.360046	0.348993	0.284383	1.5344	0.348993	1.67206	0	3.10414			0.709712	0.360046	1.0199	0.802122
										1.5344	0.441093	1.07746	2.74823	1.07746	1.00065	0.348993	3.10414	0.348993	2.74823	10.2751	0.360046	2.74823	3.00485	0.360046	0.409647	1.5344			1.94835	1.07746	2.74823	2.38832
										1.67206	0.441093	0.348993	10.2751	0.409647	0.409647	3.00485	3.7037	1.67206	1.00065	0.360046	0.441093	1.0199	0.284383	1.07746	1.00065	2.74823			1.75703	1.00065	1.67206	2.42703
										1.0199	3.00485	0.409647	3.7037	0.348993	0.348993	0.284383	3.00485	3.7037	3.7037	0.129404	0.904229	10.2751	10.2751	1.00065	3.10414	1.00065			2.71894	1.0199	3.7037	3.14937
										3.7037	1.07746	0.129404	0.360046	0.360046	0.360046	2.74823	0.904229	0.348993	1.00065	0.284383	3.10414	0.409647	3.7037	0	1.07746	0			1.1513	0.409647	1.07746	1.2992
										3.10414	1.0199	0.441093	1.00065	3.7037	0.284383	0	3.10414	1.00065	3.7037	0.409647	0.441093	1.0199	0.904229	3.7037	0.441093	0.360046			1.44953	1.00065	3.10414	1.38218
										2.74823	0.284383	1.5344	0.360046	1.5344	10.2751	0.409647	0	1.07746	1.67206	0.360046	3.00485	2.74823	10.2751	0.360046	1.0199	0.284383			2.23225	1.07746	2.74823	3.17219
										3.7037	3.7037	2.74823	0.441093	10.2751	1.0199	0.284383	0.284383	1.00065	0	0	0.360046	10.2751	3.7037	1.5344	2.74823	0.904229			2.52864	1.0199	3.7037	3.20561
										1.5344	1.07746	1.07746	1.5344	0.348993	0.360046	3.00485	1.5344	1.00065	3.00485	1.07746	2.74823	0.904229	3.7037	3.7037	1.0199	0			1.62557	1.07746	2.74823	1.16673
										0	1.0199	10.2751	3.7037	0.409647	0.441093	1.67206	0.409647	1.67206	3.00485	10.2751	0.409647	3.00485	1.00065	1.00065	0	0.348993			2.27341	1.00065	3.00485	3.20666
										0.441093	0.360046	0	3.10414	2.74823	3.10414	3.7037	1.5344	0	1.0199	1.00065	0.904229	3.10414	2.74823	0	0.360046	0.348993			1.44011	1.00065	2.74823	1.32906
										1.00065	0.284383	10.2751	3.10414	2.74823	0.348993	0.129404	0.348993	3.00485	3.10414	0.129404	0.904229	3.00485	3.7037	0.348993	1.5344	0.129404			2.00611	1.00065	3.00485	2.50539
										0.129404	10.2751	0	3.10414	0.360046	3.00485	10.2751	10.2751	3.7037	0	3.00485	0.129404	0.441093	0	0.129404	0.904229	3.7037			2.90824	0.904229	3.7037	3.78542
										1.00065	1.67206	3.10414	0.904229	1.67206	3.10414	0.284383	0	0.360046	1.5344	0	1.07746	3.10414	3.7037	1.5344	1.00065	0.348993			1.43561	1.07746	1.67206	1.17796
										0.441093	0.360046	0.904229	0.441093	2.74823	0.409647	0.360046	1.67206	0.348993	3.00485	0.348993	3.10414	1.5344	0.284383	1.5344	3.00485	0.409647			1.23006	0.441093	1.67206	1.09417
										0.360046	3.7037	10.2751	0.348993	0.409647	0.904229	0.360046	1.0199	3.00485	1.0199	0.441093	1.5344	10.2751	3.00485	0.348993	3.00485	3.00485			2.53062	1.0199	3.00485	3.14482
										1.07746	10.2751	0.129404	0.409647	1.5344	1.0199	1.07746	1.07746	2.74823	1.67206	1.00065	1.07746	1.07746	1.00065	0.284383	3.10414	0			1.68035	1.07746	1.5344	2.35888
										3.7037	1.0199	0.129404	0.129404	2.74823	3.00485	1.0199	1.67206	0.129404	3.00485	0.441093	0.348993	3.7037	1.00065	1.00065	10.2751	0.904229			2.01389	1.0199	3.00485	2.47157
										3.7037	0.409647	3.10414	0.348993	2.74823	3.00485	3.00485	3.00485	0	1.07746	3.00485	0	0.348993	0	0	10.2751	1.67206			2.10045	1.67206	3.00485	2.52445
										0.360046	3.7037	0.409647	0.129404	1.07746	1.67206	0	0.409647	1.5344	1.00065	1.0199	1.07746	1.00065	10.2751	0.409647	10.2751	0.348993			2.0414	1.00065	1.5344	3.21437
										0.129404	10.2751	0.360046	0.409647	3.00485	1.5344	0.904229	0.441093	0.360046	1.07746	0	10.2751	1.5344	0.129404	3.7037	0.360046	0			2.02935	0.441093	1.5344	3.27265
										1.00065	0.348993	3.00485	3.00485	2.74823	0.348993	0.409647	10.2751	1.67206	1.0199	3.10414	0.360046	0	1.00065	0.284383	0.441093	0.360046			1.72845	1.00065	2.74823	2.45994
										1.5344	0.348993	0	0	0.904229	3.10414	10.2751	10.2751	0.441093	1.00065	1.5344	2.74823	0.360046	0.360046	3.10414	3.10414	3.00485			2.47644	1.5344	3.10414	3.15724
										3.10414	0.129404	0.129404	1.5344	1.00065	1.67206	0.904229	3.10414	3.7037	0.360046	2.74823	0.904229	0.348993	0.284383	0	2.74823	3.00485			1.51065	1.00065	2.74823	1.28649
										1.67206	0.441093	0	1.0199	0.360046	0.360046	0.441093	0.129404	3.10414	0.904229	1.0199	1.5344	1.5344	1.07746	2.74823	2.74823	3.7037			1.34108	1.0199	1.67206	1.12118
										3.7037	10.2751	1.00065	2.74823	0.904229	0.129404	1.00065	1.00065	0.129404	0.904229	3.00485	0.129404	0.348993	0.409647	0.129404	0.441093	2.74823			1.70634	0.904229	2.74823	2.48901
										0.441093	0.904229	1.5344	2.74823	0.441093	2.74823	1.67206	0.129404	1.67206	3.00485	0.441093	0.904229	1.00065	3.7037	1.5344	3.7037	0.409647			1.58783	1.5344	2.74823	1.18359
										1.07746	0.348993	0.348993	1.5344	3.7037	1.00065	2.74823	0.360046	0.129404	0.441093	0.441093	0.360046	3.7037	0.284383	0.441093	1.67206	0.129404			1.10146	0.441093	1.5344	1.19573
										1.67206	1.0199	0.409647	1.5344	1.67206	0	10.2751	0.409647	1.07746	1.67206	3.00485	0.409647	0.284383	1.07746	0.904229	0	1.67206			1.59382	1.07746	1.67206	2.36807
										1.5344	0.129404	1.0199	0.284383	0.904229	0	3.00485	1.5344	0	1.00065	1.07746	1.07746	3.00485	1.07746	3.10414	1.0199	0.360046			1.18433	1.0199	1.5344	1.00522
										1.00065	2.74823	0	0.409647	1.67206	3.7037	0.129404	0.409647	0.129404	1.00065	1.67206	0.284383	0.904229	0.904229	0.904229	0.904229	3.7037			1.20473	0.904229	1.67206	1.16267
										1.5344	0.284383	3.7037	0	1.5344	0.360046	3.00485	10.2751	0.409647	3.7037	1.07746	10.2751	0.284383	2.74823	0.348993	0.284383	0.129404			2.35048	1.07746	3.00485	3.23844
										3.10414	1.5344	0	1.0199	1.0199	1.07746	1.0199	1.5344	2.74823	0.348993	0.441093	3.00485	0.284383	0.360046	0	1.00065	0.129404			1.09575	1.0199	1.5344	1.01061
										3.7037	1.07746	0.348993	0.409647	3.10414	0.284383	0.441093	0.360046	0.409647	1.0199	0.904229	0.284383	3.10414	0.129404	0.348993	0.360046	2.74823			1.11991	0.409647	1.07746	1.21064
										3.00485	10.2751	1.0199	1.07746	10.2751	10.2751	0.409647	10.2751	0.360046	0	2.74823	1.07746	0	3.10414	1.07746	0.409647	0.284383			3.27492	1.07746	3.10414	4.11758
										0	3.00485	0.904229	0	1.00065	3.7037	0.348993	0.129404	0.360046	0.348993	2.74823	3.00485	0.409647	0.441093	1.00065	0.284383	3.10414			1.22317	0.441093	2.74823	1.30344
										0.129404	3.7037	0.284383	0.409647	0	0.348993	10.2751	1.07746	1.67206	2.74823	10.2751	0.284383	0.360046	0.360046	3.00485	10.2751	0.348993			2.67985	0.409647	3.00485	3.78939
										1.67206	3.10414	0.441093	0.348993	1.0199	0.360046	0.409647	0.129404	3.00485	1.5344	1.00065	0.904229	0.348993	0.129404	0.129404	1.67206	0.904229			1.00668	0.904229	1.5344	0.930241
										0	10.2751	0.904229	1.5344	10.2751	1.0199	1.0199	0.441093	0	10.2751	0.904229	0.904229	0.409647	3.7037	0.441093	2.74823	10.2751			3.24301	1.0199	3.7037	4.12489
										3.10414	2.74823	1.67206	0.284383	0.129404	0.129404	3.10414	1.5344	3.7037	0.129404	0.904229	3.10414	2.74823	3.7037	1.67206	0.409647	0.360046			1.73184	1.67206	3.10414	1.36134
										0.348993	1.07746	1.67206	0.360046	0.348993	0.348993	3.10414	0.409647	3.00485	1.00065	1.67206	3.7037	0.284383	3.00485	0.409647	3.00485	3.7037			1.61524	1.07746	3.00485	1.33394
										3.00485	0.348993	1.0199	2.74823	0.409647	1.67206	0.284383	0.129404	1.67206	2.74823	0.360046	0	0.904229	0.284383	0.284383	0.360046	0.360046			0.975934	0.360046	1.67206	1.01027
										2.74823	0.284383	0.441093	0.409647	10.2751	3.7037	1.07746	0	3.00485	0.348993	1.00065	0	0.409647	2.74823	1.07746	1.5344	0.129404			1.71725	1.00065	2.74823	2.49656
										2.74823	2.74823	1.00065	2.74823	3.7037	0	0	0.441093	0.284383	1.0199	1.07746	1.67206	1.07746	3.10414	3.7037	0.441093	1.0199			1.5759	1.07746	2.74823	1.27915
										0.409647	3.00485	2.74823	0.348993	0.284383	2.74823	0.904229	0	1.0199	10.2751	0.284383	1.07746	1.07746	1.07746	3.00485	0	1.07746			1.72604	1.07746	2.74823	2.43731
										2.74823	0.348993	1.07746	0.360046	0.409647	3.10414	0.348993	10.2751	3.00485	3.7037	1.07746	0.441093	3.10414	0.284383	1.67206	3.00485	10.2751			2.66119	1.67206	3.10414	3.11545
										1.0199	0.348993	0	0.129404	10.2751	1.0199	1.67206	1.5344	1.0199	1.5344	3.7037	0.348993	0.360046	3.7037	1.0199	0.360046	1.00065			1.70889	1.0199	1.5344	2.45654
										0.409647	1.07746	3.10414	0.129404	0.129404	0.409647	0.441093	0.409647	1.00065	0.284383	0.441093	0.904229	3.7037	0.360046	0.904229	0.904229	0.348993			0.880117	0.441093	0.904229	1.00182
										0.284383	0.348993	2.74823	0.284383	0.904229	0.409647	0	0.904229	2.74823	1.5344	3.7037	0.129404	1.67206	0.348993	10.2751	0.284383	3.00485			1.74031	0.904229	2.74823	2.49247
										0.360046	1.00065	1.00065	3.00485	10.2751	3.00485	3.10414	0.360046	0.904229	2.74823	2.74823	0.904229	3.7037	0.409647	10.2751	3.00485	1.00065			2.81231	2.74823	3.00485	3.03432
										1.07746	0.904229	0.284383	10.2751	1.5344	1.00065	1.07746	0.409647	0.409647	2.74823	1.5344	1.00065	0.360046	0.348993	1.67206	1.0199	0.904229			1.56244	1.00065	1.5344	2.32919
										0.348993	0.360046	0	0.348993	1.00065	1.0199	3.7037	0.441093	0.441093	1.00065	1.67206	1.67206	1.0199	0.904229	0.441093	1.07746	1.07746			0.972317	1.00065	1.07746	0.844711
										1.67206	1.0199	1.67206	3.10414	0.441093	0.348993	3.10414	0.904229	3.10414	0	0.348993	1.5344	3.7037	2.74823	0.409647	1.0199	3.7037			1.69643	1.5344	3.10414	1.28503
										0.284383	1.0199	2.74823	0.284383	0.441093	3.10414	0.904229	3.7037	1.67206	1.00065	0.441093	1.00065	10.2751	1.00065	3.7037	1.07746	1.07746			1.98464	1.0199	2.74823	2.4209
										0.904229	1.0199	0.360046	1.00065	1.00065	1.5344	1.0199	3.7037	1.07746	0.348993	1.67206	0.441093	0.441093	0.360046	0.348993	2.74823	3.10414			1.24033	1.00065	1.5344	1.02642
										0.360046	0.904229	0.441093	2.74823	3.10414	10.2751	3.7037	0.441093	3.00485	0.904229	0.441093	1.5344	10.2751	0.360046	0.904229	10.2751	2.74823			3.08382	1.5344	3.10414	3.60731
										0.904229	0.904229	0.348993	0.284383	0.360046	1.67206	2.74823	0.129404	1.00065	1.07746	0.409647	0.441093	0.441093	0.129404	1.07746	0	0.348993			0.722198	0.441093	1.00065	0.683958
										1.5344	3.10414	0.360046	0	0.441093	1.00065	10.2751	1.0199	1.07746	0.348993	3.7037	0.409647	1.0199	3.00485	0.348993	0.441093	1.5344			1.74261	1.0199	1.5344	2.45227
										3.10414	1.5344	0.904229	0.360046	0.409647	1.5344	1.07746	3.7037	1.00065	3.10414	1.07746	1.0199	10.2751	1.67206	2.74823	3.7037	0.441093			2.2159	1.5344	3.10414	2.36564
										0	1.5344	2.74823	1.5344	1.0199	0.409647	0	0.441093	0.129404	1.07746	3.00485	2.74823	0.409647	2.74823	0.360046	1.07746	0.348993			1.15247	1.0199	1.5344	1.05999
										3.7037	3.7037	1.0199	0.129404	1.67206	3.7037	3.00485	0.360046	1.00065	2.74823	3.00485	0.904229	2.74823	0.904229	2.74823	10.2751	3.10414			2.63149	2.74823	3.10414	2.31815
										0	0.360046	1.67206	0.904229	0.441093	1.0199	3.7037	0.904229	1.5344	3.00485	0.360046	0.360046	3.00485	0.441093	3.00485	2.74823	3.00485			1.55697	1.0199	3.00485	1.24448
										0.129404	1.67206	3.7037	3.7037	3.00485	1.5344	3.00485	1.0199	0.284383	1.67206	3.7037	0.409647	0.348993	0.360046	2.74823	0.284383	0.441093			1.64855	1.5344	3.00485	1.37705
										0.441093	0.904229	0.360046	0	0.409647	10.2751	0.904229	0.904229	1.0199	2.74823	1.0199	1.5344	2.74823	1.67206	0.284383	1.00065	3.10414			1.72532	1.00065	1.67206	2.38448
										1.00065	3.00485	3.7037	1.67206	1.07746	0.284383	10.2751	0.284383	10.2751	0.441093	0.348993	1.00065	1.07746	0.284383	0.441093	1.07746	1.0199			2.19228	1.0199	1.67206	3.18467
										3.00485	0.129404	1.67206	0.129404	1.00065	0.441093	1.67206	0.284383	0.904229	10.2751	10.2751	3.10414	0.904229	0.904229	0.904229	0.348993	1.0199			2.17495	0.904229	1.67206	3.16956
										1.00065	0.348993	1.00065	3.7037	0.409647	1.5344	3.10414	0.360046	1.5344	0.409647	1.0199	1.00065	0.904229	1.0199	10.2751	0.284383	0.904229			1.69498	1.00065	1.5344	2.40035
										0.348993	0.284383	0.409647	0.904229	1.07746	0	2.74823	0.360046	3.7037	3.10414	0.348993	0.904229	1.5344	0.348993	3.00485	1.67206	0.360046			1.24202	0.904229	1.67206	1.18665
										0.441093	1.0199	3.10414	3.7037	3.7037	1.00065	3.7037	3.7037	0.409647	1.0199	3.00485	0.904229	0.348993	0.348993	0.409647	1.07746	1.5344			1.73169	1.0199	3.10414	1.38619
										1.00065	3.10414	0.904229	10.2751	1.07746	0.129404	3.7037	0.409647	1.0199	2.74823	0.129404	0.409647	2.74823	0.409647	0.348993	0.409647	0.904229			1.74896	0.904229	2.74823	2.47109
										1.00065	1.0199	1.00065	0.441093	10.2751	3.10414	1.5344	1.5344	3.10414	0.284383	10.2751	3.7037	0.409647	0.360046	1.67206	0.904229	1.07746			2.45301	1.07746	3.10414	3.11197
										1.0199	0.284383	3.00485	2.74823	1.0199	0.129404	3.00485	0.284383	1.5344	3.7037	0.441093	0.904229	1.0199	0.360046	0.348993	1.00065	2.74823			1.38571	1.0199	2.74823	1.17676
										1.00065	3.7037	2.74823	2.74823	0	3.00485	0.360046	1.00065	1.5344	3.00485	3.00485	0.129404	3.00485	0.348993	0	0.284383	3.7037			1.7401	1.5344	3.00485	1.41172
										1.00065	0.441093	0.284383	3.10414	1.67206	0.904229	0.441093	1.5344	0.904229	2.74823	1.5344	0.360046	3.10414	1.0199	2.74823	3.00485	0			1.45918	1.0199	2.74823	1.08945
										2.74823	0.348993	10.2751	0	1.00065	2.74823	3.00485	0	2.74823	2.74823	0	2.74823	1.07746	1.67206	3.00485	0	0			2.00736	1.67206	2.74823	2.4746
										2.74823	0.904229	0.129404	3.10414	0.441093	0	1.0199	3.10414	0.348993	1.07746	0.441093	3.00485	3.7037	0.904229	0.360046	0.904229	0.129404			1.31324	0.904229	2.74823	1.26443
										2.74823	1.67206	1.07746	0.129404	2.74823	0.360046	0.904229	0.284383	0	1.67206	1.5344	0.360046	0.441093	10.2751	1.0199	1.67206	1.00065			1.64114	1.0199	1.67206	2.37447
										0.441093	3.00485	3.00485	1.67206	0.348993	0.441093	0	2.74823	3.00485	0.441093	10.2751	3.7037	0.284383	0	0.284383	0.409647	0.904229			1.82168	0.441093	3.00485	2.52697
										0	10.2751	0.284383	1.00065	3.00485	1.07746	0.441093	1.00065	0.441093	1.07746	0.284383	3.00485	1.67206	1.67206	3.7037	0.348993	0.441093			1.74882	1.00065	1.67206	2.45133
										0.284383	0.409647	1.00065	1.0199	0.129404	0	2.74823	0	3.00485	0.129404	0.409647	0.129404	0	0.348993	0	10.2751	0.348993			1.19051	0.348993	1.00065	2.5102
										3.7037	2.74823	0.441093	0.348993	0.409647	0.129404	1.5344	1.0199	0.284383	1.5344	10.2751	0.441093	0.129404	0.348993	1.0199	0.129404	0.360046			1.46224	0.441093	1.5344	2.47929
										0.360046	0	0.904229	0.348993	0.284383	3.10414	2.74823	3.00485	1.0199	0.441093	1.5344	0.360046	0.348993	3.7037	0.360046	0.409647	1.0199			1.17368	0.441093	1.5344	1.19491
										1.0199	0.284383	1.5344	1.0199	10.2751	1.0199	0.284383	1.00065	1.0199	0.904229	0.904229	0.409647	1.0199	0.904229	0.284383	3.10414	0.348993			1.49049	1.00065	1.0199	2.35835
										0.409647	2.74823	1.0199	1.00065	1.5344	0.409647	0.129404	0	0.441093	1.00065	1.00065	2.74823	1.0199	0.441093	0.904229	0.348993	3.00485			1.06833	1.00065	1.0199	0.930448
										0.348993	1.5344	1.0199	0.441093	2.74823	1.00065	0.348993	2.74823	3.10414	0.904229	1.0199	10.2751	0.441093	1.07746	10.2751	0.348993	3.00485			2.39067	1.0199	2.74823	3.12185
										0.348993	0.904229	1.00065	3.10414	1.07746	0	0.129404	1.00065	0.441093	1.0199	0.129404	1.07746	3.10414	0.284383	0.348993	3.10414	1.00065			1.06328	1.00065	1.07746	1.04354
										1.67206	10.2751	2.74823	1.0199	0.409647	0.284383	10.2751	0.441093	2.74823	3.10414	3.10414	2.74823	1.67206	1.07746	0.129404	0.441093	0.348993			2.49996	1.67206	2.74823	3.11657
										0.904229	1.67206	1.0199	0.441093	1.00065	1.07746	3.10414	0.409647	0.129404	0.348993	1.0199	0.360046	0.129404	0.284383	10.2751	3.7037	2.74823			1.68402	1.00065	1.67206	2.4604
										0.348993	0.904229	1.5344	0.409647	0.409647	0.348993	3.10414	0.348993	0.284383	0.904229	0.360046	0.348993	3.7037	1.07746	1.0199	0.441093	3.00485			1.09139	0.441093	1.07746	1.10543
										2.74823	2.74823	1.0199	3.7037	2.74823	1.0199	0	0	0.360046	3.7037	0.360046	3.10414	0.409647	0	0.129404	0.409647	0.409647			1.34556	0.409647	2.74823	1.41
										1.0199	3.10414	3.00485	0.441093	0	3.10414	3.10414	10.2751	3.7037	2.74823	0.284383	1.07746	0.284383	1.07746	10.2751	3.7037	0.409647			2.80103	2.74823	3.10414	3.10833
										0.441093	1.5344	0.409647	0.129404	0	1.5344	0.904229	0.441093	0.348993	0.129404	0.348993	0.348993	1.00065	1.07746	1.0199	0.409647	0.441093			0.618788	0.441093	1.00065	0.470221
										0.284383	0.904229	0.360046	10.2751	0.409647	3.10414	0	1.07746	3.00485	0.904229	0.284383	1.5344	0.284383	0.904229	1.0199	0.360046	3.00485			1.63037	0.904229	1.5344	2.44645
										2.74823	10.2751	0.284383	10.2751	0.441093	0.284383	1.67206	10.2751	0.284383	1.0199	1.0199	2.74823	3.00485	0.409647	0.360046	1.5344	0.409647			2.76744	1.0199	2.74823	3.698
										2.74823	3.10414	0.409647	3.00485	0	0.348993	10.2751	0	3.00485	0.904229	0	3.10414	0.360046	3.7037	3.10414	0.348993	1.07746			2.08815	1.07746	3.10414	2.52743
										3.00485	3.7037	0	10.2751	3.7037	1.07746	0	1.67206	3.00485	0.348993	0.409647	2.74823	0.409647	3.00485	10.2751	10.2751	0			3.17137	2.74823	3.7037	3.64214
										10.2751	0.129404	0.129404	0.409647	10.2751	3.10414	3.00485	0.284383	0.441093	3.00485	0.441093	0.348993	3.00485	1.07746	0	2.74823	1.5344			2.36547	1.07746	3.00485	3.20758
										2.74823	1.0199	3.10414	0.441093	0.904229	0.348993	1.0199	0.904229	1.5344	1.07746	1.5344	0.129404	0.409647	3.7037	1.0199	0.360046	1.67206			1.2901	1.0199	1.5344	1.02053
										1.67206	1.5344	0.360046	0.409647	0.129404	1.67206	0.441093	3.00485	0.284383	3.00485	1.67206	3.00485	0.348993	3.10414	0.441093	0.348993	0.129404			1.26837	0.441093	1.67206	1.15001
										0.360046	1.0199	0.348993	0.904229	0.904229	10.2751	1.5344	0.348993	0	0.904229	0.348993	0	1.07746	0.441093	3.7037	2.74823	3.7037			1.68372	0.904229	1.5344	2.50087
										1.0199	3.7037	3.7037	2.74823	3.00485	3.10414	3.7037	1.67206	0	2.74823	2.74823	1.00065	0.441093	2.74823	1.5344	0.129404	0			2.00062	2.74823	3.00485	1.35529
										0.409647	10.2751	0.348993	0.129404	0.360046	0.348993	0.409647	3.7037	1.07746	0.360046	0.441093	0.360046	1.5344	0.409647	1.00065	0	1.07746			1.30861	0.409647	1.07746	2.46486
										2.74823	0.441093	3.00485	1.00065	0.348993	0.348993	0.904229	0.129404	3.10414	1.5344	0.129404	1.5344	3.00485	3.00485	1.5344	0.441093	1.0199			1.42552	1.0199	2.74823	1.1269
										3.00485	0.348993	1.07746	1.5344	1.5344	1.67206	3.10414	0.284383	0.904229	3.7037	2.74823	0.360046	0.360046	2.74823	0.348993	1.07746	0.348993			1.48004	1.07746	2.74823	1.16186
										0.904229	1.0199	0.409647	0.284383	3.10414	1.00065	0.284383	0.904229	10.2751	1.67206	3.10414	0.409647	0.348993	2.74823	0.348993	1.67206	0.904229			1.72912	0.904229	1.67206	2.40314
										0	0.348993	0.409647	1.5344	1.07746	0.129404	0.284383	0.360046	0.129404	1.5344	3.7037	0	0.409647	0.129404	0.409647	0.904229	0.360046			0.689695	0.360046	0.904229	0.912887
										1.0199	10.2751	0.409647	1.00065	0.360046	0.348993	1.07746	1.07746	3.10414	1.0199	2.74823	1.67206	1.5344	1.5344	0.360046	0.409647	0.129404			1.65185	1.0199	1.5344	2.37199
										3.7037	0.129404	10.2751	3.10414	1.5344	0.441093	0.360046	0	0.129404	0.348993	0.348993	0.904229	0.360046	2.74823	0.284383	2.74823	2.74823			1.77462	0.441093	2.74823	2.52531
										0.284383	1.07746	1.07746	0.441093	2.74823	1.07746	0.348993	0.409647	1.5344	0	1.07746	0	0	0.441093	0.409647	0.409647	3.7037			0.884746	0.441093	1.07746	1.00176
										3.10414	1.67206	0.129404	0.360046	1.00065	0.409647	0.129404	0.348993	0.348993	0.904229	0.409647	10.2751	0	0.129404	2.74823	3.10414	0.904229			1.52814	0.409647	1.67206	2.48615
										1.5344	0.904229	0.348993	0.441093	1.00065	3.7037	0.360046	3.10414	0.129404	1.67206	3.7037	3.10414	10.2751	2.74823	3.10414	0.284383	10.2751			2.74668	1.67206	3.10414	3.10555
										0.284383	0.360046	0.284383	1.67206	1.07746	0.904229	1.07746	1.00065	2.74823	0.360046	0.409647	0.348993	1.00065	0	10.2751	3.10414	1.00065			1.52401	1.00065	1.07746	2.41003
										1.0199	1.5344	3.10414	10.2751	1.00065	3.00485	1.5344	3.7037	3.00485	0.441093	0.284383	3.7037	0.409647	0	3.7037	1.5344	1.0199			2.31052	1.5344	3.10414	2.42716
										0.409647	1.07746	1.00065	0.441093	0.348993	1.67206	0	3.00485	0	1.5344	0	10.2751	1.5344	1.07746	1.5344	1.5344	1.67206			1.59512	1.07746	1.5344	2.37393
										2.74823	0	0	0.360046	10.2751	1.67206	0.904229	1.5344	10.2751	1.0199	0.284383	0.904229	1.00065	3.00485	0.360046	0.360046	0.348993			2.0619	0.904229	1.67206	3.21016
										10.2751	0.904229	0.409647	1.07746	1.07746	1.5344	0.441093	1.5344	1.0199	10.2751	2.74823	10.2751	1.07746	0.348993	0.129404	0	1.5344			2.6272	1.07746	1.5344	3.70687
										0.409647	2.74823	1.5344	0.284383	0.441093	0.360046	10.2751	1.0199	0.129404	2.74823	0.904229	0.904229	1.00065	1.5344	1.67206	1.0199	0.360046			1.60859	1.00065	1.5344	2.3669
										10.2751	0	1.07746	0	1.07746	10.2751	0.348993	0.409647	1.67206	0.129404	3.00485	0.284383	10.2751	1.0199	10.2751	10.2751	0.284383			3.56965	1.07746	10.2751	4.52025
										0.409647	1.5344	1.0199	3.7037	2.74823	0.409647	2.74823	0.904229	3.7037	1.00065	0.348993	2.74823	0.360046	0.441093	3.10414	3.00485	2.74823			1.81988	1.5344	2.74823	1.27482
										1.00065	1.00065	0.441093	0.284383	0.409647	0.441093	0	0.129404	0.129404	1.00065	10.2751	3.7037	1.00065	1.00065	0.129404	3.7037	1.00065			1.50887	1.00065	1.00065	2.51253
										3.10414	10.2751	0.409647	0.904229	0.360046	0.129404	1.0199	1.00065	0.284383	3.00485	3.7037	0.348993	1.07746	3.10414	2.74823	3.10414	2.74823			2.19572	1.07746	3.10414	2.43559
										1.07746	1.67206	1.07746	1.0199	0.441093	0.409647	2.74823	0.360046	1.5344	0.904229	0	0.129404	1.0199	1.5344	0.129404	0.360046	0.360046			0.869279	0.904229	1.07746	0.716589
										0.348993	1.07746	1.00065	10.2751	1.07746	3.7037	1.67206	3.10414	1.67206	3.7037	0.360046	0.284383	0.904229	2.74823	3.7037	0.409647	1.67206			2.21868	1.67206	3.10414	2.41432
										3.00485	1.07746	0.441093	0.284383	0.409647	0	0	1.5344	1.00065	2.74823	3.7037	1.00065	1.5344	3.10414	0	1.00065	0			1.22613	1.00065	1.5344	1.21691
										0.360046	1.0199	0.409647	0	3.00485	1.67206	10.2751	3.10414	0.284383	1.0199	0	0.129404	0	1.0199	3.00485	0.348993	1.00065			1.56787	1.00065	1.67206	2.48642
										1.07746	10.2751	3.00485	10.2751	0.409647	0.441093	1.5344	1.5344	10.2751	3.7037	0.904229	0.904229	0.129404	0.284383	3.10414	0.904229	1.00065			2.92718	1.07746	3.10414	3.65066
										1.67206	1.0199	1.00065	3.10414	1.0199	0.284383	2.74823	0.441093	1.07746	1.5344	1.07746	1.67206	0.129404	3.7037	3.00485	3.00485	1.5344			1.64876	1.5344	2.74823	1.08245
										1.67206	0.904229	0.441093	1.07746	1.0199	0.348993	0.360046	0	1.07746	1.0199	3.7037	1.0199	0.284383	2.74823	3.10414	3.7037	1.00065			1.38152	1.0199	1.67206	1.19271
										0.904229	0.348993	1.0199	1.00065	0.904229	10.2751	0.441093	1.0199	1.67206	1.07746	10.2751	0.284383	0.904229	3.00485	2.74823	3.7037	0.284383			2.34521	1.0199	2.74823	3.1417
										3.10414	0.348993	0.441093	3.00485	10.2751	1.67206	0.284383	0	3.10414	1.0199	1.67206	3.7037	1.00065	3.10414	0.129404	0.904229	0.409647			2.0105	1.0199	3.10414	2.46916
										1.00065	1.5344	0.409647	3.10414	1.00065	1.07746	0.129404	1.00065	2.74823	0.129404	3.10414	0.409647	2.74823	0.284383	0.441093	0.129404	0.441093			1.15839	1.00065	1.5344	1.08801
										3.00485	0.348993	1.5344	0	1.0199	1.5344	0.129404	0.360046	0.348993	1.5344	0.284383	1.67206	1.07746	0.348993	3.10414	10.2751	1.5344			1.65364	1.07746	1.5344	2.40783
										1.00065	1.0199	3.10414	1.07746	3.00485	0.129404	10.2751	3.10414	0	0.284383	1.5344	1.00065	10.2751	0.360046	0.441093	0.360046	0.360046			2.19597	1.00065	3.00485	3.20855
										1.5344	0.360046	0.904229	1.5344	3.7037	3.7037	1.0199	1.00065	1.5344	1.07746	0.129404	0	3.10414	3.7037	0.348993	1.07746	3.7037			1.67296	1.07746	3.10414	1.35642
										0.360046	1.0199	0.409647	1.00065	0.441093	0.360046	0.441093	3.7037	1.67206	1.00065	2.74823	2.74823	0.284383	3.10414	1.0199	0.348993	0.904229			1.26865	1.00065	1.67206	1.1128
										0.348993	0.904229	0.441093	1.5344	1.67206	0.348993	0.904229	0.904229	3.00485	0.360046	0.904229	0.441093	0.360046	0.904229	3.7037	2.74823	0.441093			1.1721	0.904229	1.5344	1.0389
										3.7037	1.0199	0.441093	3.7037	0.441093	10.2751	0.284383	1.67206	0.348993	1.5344	1.07746	0.129404	1.00065	0.284383	3.00485	0.129404	0.904229			1.76205	1.00065	1.67206	2.48918
										2.74823	0.348993	1.67206	1.07746	0.904229	1.5344	1.5344	0.409647	0.409647	0.904229	0.441093	0.360046	3.00485	0.360046	3.00485	3.7037	0.284383			1.33543	0.904229	1.67206	1.1265
										0.348993	1.5344	0.129404	0.348993	1.67206	0.284383	2.74823	3.7037	1.5344	2.74823	0	0.441093	0	3.7037	0.360046	10.2751	3.7037			1.97273	1.5344	2.74823	2.54764
										0.348993	0.904229	1.07746	3.7037	0.129404	1.07746	1.00065	1.67206	1.00065	2.74823	1.0199	0.348993	0.409647	0.409647	10.2751	1.07746	2.74823			1.76187	1.0199	1.67206	2.40266
										0.441093	3.10414	1.0199	10.2751	3.10414	0.284383	0	0	1.5344	0.348993	0	0.348993	0	0.129404	3.00485	1.0199	1.07746			1.51134	0.441093	1.5344	2.5147
										0.360046	3.10414	1.07746	1.5344	0.284383	0.409647	0.348993	2.74823	1.07746	0.284383	0.348993	2.74823	0.348993	0	10.2751	1.5344	0.129404			1.56555	0.409647	1.5344	2.45618
										0.441093	2.74823	1.00065	1.00065	10.2751	3.00485	3.7037	0.129404	3.7037	0.409647	0.129404	1.5344	2.74823	1.00065	0.904229	0	3.00485			2.10228	1.00065	3.00485	2.47001
										0.409647	0.441093	1.67206	0.284383	3.7037	1.5344	3.7037	1.00065	3.00485	1.07746	0.904229	0.348993	0.360046	3.00485	1.00065	3.00485	1.67206			1.59574	1.07746	3.00485	1.22105
										0.409647	0.904229	3.10414	0.409647	0.441093	0.904229	0.904229	0.348993	3.00485	3.00485	0.129404	0.904229	0.904229	2.74823	0.284383	2.74823	3.00485			1.42114	0.904229	2.74823	1.18142
										0.904229	0.904229	1.67206	1.67206	1.07746	3.10414	3.00485	1.07746	10.2751	0.409647	3.10414	0.284383	3.7037	0.284383	0.904229	1.5344	10.2751			2.59951	1.5344	3.10414	3.07558
										0.129404	0.409647	10.2751	1.00065	1.00065	1.0199	3.7037	0.409647	0.409647	3.10414	0.409647	1.5344	1.67206	3.10414	0.409647	3.10414	0.284383			1.88123	1.00065	3.10414	2.46435
										0.284383	0.129404	0.129404	0.284383	1.5344	0.904229	0.360046	1.0199	0.360046	0	0.129404	1.67206	3.00485	0.360046	2.74823	3.10414	0			0.942643	0.360046	1.5344	1.08168
										0.360046	0.284383	1.0199	0.441093	1.07746	0.129404	1.5344	0.284383	3.00485	0.441093	0.348993	0.409647	0.129404	0.348993	0.284383	3.00485	0.904229			0.823971	0.409647	1.0199	0.904704

## Sheet: NIN Data
				Nearrest Infectious Neighbour Method Data
# Secondary infections for @ of the 58 infection sources	Secondary outbreaks per source	Frequency
2	1	22
4	2	15		1	2	3	4	5	6	7	8	9	10	11	12	13	14	15	16	17	18	19	20	21	22	23	24	25	26	27	28	29	30	31	32	33	34	35	36	37	38	39	40	41	42	43	44	45	46
1	3	4		1	3	1	6	1	1	2	1	3	1	3	1	1	1	2	1	5	1	1	1	2	1	2	13	13	2	3	1	5	5	2	1	5	2	6	12	3	2	6	1	5	2	6	1	4	2
8	4	3		1	13	1	1	2	1	13	1	2	2	13	1	1	2	3	2	13	1	1	2	2	1	5	1	1	5	2	4	2	2	1	1	1	5	2	7	1	1	1	2	2	2	1	1	2	7
1	5	4		1	1	2	1	1	1	12	1	2	8	2	2	2	13	1	5	2	6	5	1	3	2	13	2	1	6	2	1	1	1	3	4	1	7	1	5	3	12	1	2	5	4	1	5	13	7
1	6	3		2	1	1	2	13	6	5	1	1	6	4	1	4	2	2	12	2	1	8	1	5	1	5	13	2	1	2	6	1	13	3	1	6	2	4	2	2	6	1	1	1	6	3	6	1	6
6	7	2		2	1	6	2	2	3	2	8	1	2	1	3	2	3	1	6	1	2	1	13	2	1	2	1	1	2	1	7	2	1	1	1	2	5	2	1	3	6	2	2	6	1	4	7	3	2
1	8	1		5	3	2	4	5	1	2	4	13	1	1	13	3	2	6	1	4	5	1	5	3	7	3	3	6	2	4	2	5	13	5	4	1	5	5	4	2	2	2	2	1	1	5	1	2	2
1	9	0		1	2	1	2	6	1	13	12	13	2	1	1	2	4	2	1	2	5	5	2	3	1	2	4	2	2	1	5	13	4	2	2	1	7	6	1	7	8	2	5	1	1	7	2	1	4
13	10	0		2	2	2	1	1	1	1	1	2	1	12	3	1	2	1	1	3	1	1	2	3	2	1	2	5	2	1	3	1	1	7	1	2	1	5	1	1	1	6	5	1	2	2	13	2	2
2	11	0		1	2	3	2	1	4	5	6	2	1	6	1	1	1	12	1	4	5	1	1	1	4	5	4	13	2	1	1	5	8	2	1	4	1	1	2	1	1	2	1	2	13	1	4	1	6
2	12	1		2	1	1	1	1	1	4	2	8	1	2	2	2	1	3	1	2	1	1	4	2	7	1	5	5	1	2	3	1	4	1	2	1	1	2	1	1	2	1	1	4	2	2	5	2	1
6	13	3		4	2	1	3	7	6	2	3	1	1	1	4	1	12	13	5	1	8	2	1	2	1	2	1	1	4	5	8	1	5	6	4	1	2	12	1	2	2	1	4	2	2	1	1	6	6
2				7	1	4	1	5	1	1	4	8	1	1	3	1	2	2	2	1	2	4	6	1	2	1	2	1	1	2	1	1	1	7	5	4	1	4	1	13	1	1	12	1	2	1	2	2	3
13				2	2	5	1	1	1	1	1	2	7	1	5	1	2	2	1	2	2	1	3	1	1	2	2	2	6	4	6	1	4	1	1	1	2	3	6	2	1	8	1	1	4	1	2	3	12
2				13	13	5	1	1	2	2	5	2	1	2	1	1	1	2	4	1	1	1	12	7	1	1	2	2	2	2	1	2	1	2	3	1	2	2	2	2	1	4	1	1	4	1	1	3	13
1				1	7	8	2	2	5	2	1	12	2	1	1	12	1	1	1	1	1	2	2	12	5	2	2	5	7	12	2	1	2	13	5	2	2	5	7	3	1	2	1	2	2	2	4	1	3
2				5	1	5	1	4	1	5	2	1	2	13	8	1	7	2	1	1	12	5	2	5	1	2	3	13	1	1	6	1	1	1	4	2	4	2	1	2	2	5	5	5	2	1	1	1	3
2				1	2	6	1	3	1	3	3	5	2	1	2	3	1	1	1	1	5	1	1	2	2	5	1	4	7	5	1	1	2	1	4	2	13	2	7	1	4	1	1	8	2	2	1	8	1
5				7	7	1	2	1	1	2	6	4	1	1	1	5	3	2	2	2	5	1	1	1	2	3	2	3	1	13	5	1	3	1	7	8	1	4	1	3	5	13	1	1	1	1	1	1	1
1				7	5	4	2	2	2	13	5	3	2	1	4	1	2	13	3	1	5	2	1	1	1	2	5	4	1	3	1	2	1	4	3	1	1	2	7	1	2	3	4	4	2	2	5	6	1
4				1	1	3	2	1	1	1	2	12	1	3	7	6	2	4	6	2	2	1	2	13	1	1	1	2	1	1	4	1	1	2	1	13	6	3	1	1	2	13	1	1	1	2	3	4	2
2				1	5	13	2	2	2	2	2	1	2	13	5	1	1	1	3	1	2	1	1	2	1	1	1	2	2	4	1	2	1	2	4	5	1	8	2	1	2	1	1	2	4	1	1	6	5
3				6	6	3	1	1	1	2	3	2	3	12	2	1	1	6	2	1	7	1	5	5	5	13	2	1	1	1	2	1	1	1	2	4	2	6	12	1	13	12	3	12	13	2	3	1	2
3				3	5	3	5	13	2	1	5	13	1	1	1	2	1	2	2	2	2	3	6	6	8	1	1	1	1	2	13	6	1	1	1	13	2	2	1	1	2	2	1	8	1	5	1	6	1
2				2	1	1	6	4	1	1	2	7	1	2	1	2	2	5	7	1	1	1	13	1	7	3	3	5	3	2	13	1	2	3	8	4	1	6	4	1	1	2	13	1	13	1	1	1	1
1				2	2	1	1	1	1	1	3	6	1	1	5	3	1	1	5	2	1	5	12	2	2	2	1	8	13	5	2	1	2	1	2	2	2	2	2	7	7	7	1	2	2	2	1	4	3
1				2	1	1	1	2	3	2	12	1	1	1	3	1	5	3	1	1	2	13	1	3	1	1	3	1	2	2	1	1	1	1	1	1	2	1	1	7	5	1	5	1	1	8	2	3	1
3				6	1	1	2	1	3	1	2	2	1	2	2	1	2	2	1	1	2	6	2	13	2	6	1	6	1	1	1	1	2	2	2	1	6	2	2	1	6	6	2	2	1	1	1	1	1
7				1	1	1	1	1	13	3	1	1	4	3	2	1	2	1	5	13	1	2	5	3	3	1	13	2	2	2	6	2	1	1	8	2	4	1	1	1	1	13	1	2	2	1	1	2	1
1				8	6	1	1	1	1	2	3	1	3	1	1	2	2	13	3	2	6	1	1	2	1	3	5	2	2	6	2	1	1	1	1	7	1	1	4	1	1	12	4	1	1	3	1	1	1
7				2	13	4	7	1	1	1	2	5	7	1	12	2	1	5	1	1	1	6	4	2	1	5	1	1	1	5	2	1	6	1	13	1	4	5	12	1	4	2	5	4	1	2	1	1	2
1				1	2	2	1	3	1	7	7	2	2	5	5	12	1	8	1	2	4	1	2	2	2	1	4	2	13	3	1	1	1	2	1	1	1	1	1	2	1	13	2	1	1	2	1	2	1
2				2	5	3	13	1	3	2	1	2	1	1	6	1	4	8	3	2	1	1	2	1	2	1	3	1	2	1	1	4	2	1	5	2	2	3	1	1	1	1	8	1	13	3	3	1	3
4				1	2	5	1	13	6	4	1	3	2	1	2	7	2	2	5	2	2	1	1	2	2	13	1	6	1	1	4	1	2	1	5	13	1	4	1	3	4	1	5	1	7	1	1	12	1
1				5	6	2	2	2	2	1	5	1	3	8	4	4	13	2	3	1	2	2	13	1	2	1	2	1	1	1	5	7	1	1	2	1	1	1	5	5	2	7	13	1	1	2	3	5	7
2				1	2	1	2	1	2	1	2	1	5	1	1	2	2	13	1	1	6	1	7	1	3	4	1	2	1	7	1	2	5	1	1	1	13	4	2	3	2	2	3	2	4	6	2	1	2
1				7	12	2	1	2	3	1	1	1	2	2	1	1	1	5	1	1	5	2	13	12	3	1	5	12	4	8	13	1	12	12	6	1	1	8	7	1	7	1	2	1	4	8	1	1	5
1				4	1	1	2	4	4	2	6	1	1	2	2	2	1	1	2	2	4	1	13	7	3	1	7	4	2	2	1	6	2	7	2	1	2	1	1	1	7	1	2	1	3	1	6	5	7
2				2	1	1	2	6	2	5	1	2	1	1	1	2	1	3	6	8	1	1	13	13	2	3	3	5	1	1	5	1	1	5	13	1	13	4	1	13	2	1	5	1	2	3	1	3	7
1				2	2	1	5	6	8	6	3	2	1	2	4	1	2	2	1	8	1	2	1	5	6	2	3	1	3	1	7	1	13	5	1	1	6	1	5	12	6	4	2	2	1	1	2	13	2
2				2	3	1	2	1	2	7	1	2	2	3	4	1	2	2	1	1	3	1	3	13	1	2	1	4	1	2	1	2	6	3	1	3	1	2	1	1	7	4	4	12	2	2	2	6	2
5				12	2	5	6	2	5	6	2	3	2	2	1	1	1	6	6	1	1	1	8	1	1	2	1	1	3	1	2	13	6	2	7	2	7	1	2	2	12	3	6	5	1	2	2	1	5
12				13	5	5	2	2	1	2	1	1	1	6	1	4	7	1	2	4	6	2	1	2	2	1	1	1	2	1	2	5	12	1	13	13	3	2	6	13	1	2	3	1	2	1	13	1	1
1				1	6	1	3	1	1	1	1	2	4	1	6	1	3	2	1	2	1	2	1	3	1	5	12	1	2	5	2	3	13	1	4	12	13	7	2	13	7	13	8	5	1	1	1	2	4
2				2	2	1	3	5	2	4	2	1	13	1	6	3	1	2	2	7	2	1	1	2	2	4	2	2	2	5	3	2	5	2	4	6	2	2	1	1	1	1	2	2	12	2	5	1	13
1				12	1	13	2	13	5	6	1	6	1	1	1	1	7	2	3	6	2	1	1	2	13	3	1	1	2	2	1	2	1	1	1	3	2	5	3	1	1	1	2	8	1	4	2	1	5
1				1	2	4	1	2	2	2	6	4	2	13	1	1	4	6	1	4	3	1	8	13	6	2	3	5	1	2	1	8	2	4	4	1	2	1	1	1	6	1	1	5	4	1	7	1	2
1				1	1	1	1	1	7	1	13	2	1	1	1	7	2	3	1	2	2	12	7	1	3	5	13	5	7	2	2	2	1	7	1	5	1	1	2	4	1	1	2	1	1	3	2	3	1
1				1	1	1	1	6	1	1	13	1	1	1	1	1	3	13	7	5	1	3	2	6	7	13	1	2	2	1	12	1	2	3	7	1	1	1	2	1	1	2	1	3	2	2	5	7	1
3				2	1	1	2	13	6	2	1	7	6	1	1	12	8	13	1	2	4	2	1	1	1	2	1	2	2	2	2	7	2	7	12	1	2	1	1	7	2	2	1	1	2	1	2	4	2
6				2	2	8	7	6	1	2	2	2	2	6	2	2	1	1	2	1	2	5	3	2	2	1	2	2	1	6	5	2	2	2	2	1	2	1	2	1	2	13	4	5	1	2	2	2	13
1				4	5	7	2	1	1	3	7	1	13	1	2	1	4	13	2	1	6	2	1	2	1	12	1	2	1	1	1	1	5	1	1	6	5	13	2	7	12	1	1	1	5	2	1	2	1
13				2	5	2	2	3	3	2	2	7	2	2	2	2	8	1	2	5	3	2	13	6	1	2	1	1	2	2	2	13	1	2	1	4	2	2	1	5	1	3	5	2	1	13	1	4	13
5				2	3	1	2	1	1	2	5	2	3	13	4	1	2	2	5	1	1	13	1	1	13	2	4	6	1	2	7	3	1	12	5	1	1	1	2	2	13	2	2	1	2	1	5	2	2
2				1	1	4	7	13	2	5	1	2	2	2	13	1	1	7	1	2	4	2	3	1	1	12	3	5	1	2	4	3	2	5	2	13	5	1	2	1	7	1	3	1	1	5	1	1	13
1				2	1	2	1	3	2	1	6	1	2	7	6	1	1	2	7	1	1	2	2	3	1	6	3	3	3	1	5	1	2	13	2	1	6	6	4	4	5	3	1	1	1	1	1	2	1
5				3	7	1	3	2	2	3	1	2	3	1	6	1	1	8	8	4	13	1	3	2	6	13	1	1	7	1	6	1	2	12	2	1	3	1	4	1	4	2	2	12	2	3	7	1	1
				3	1	1	6	1	8	5	1	2	2	2	1	2	2	13	13	2	1	1	1	2	1	1	2	2	2	2	6	7	1	3	6	1	2	2	5	2	2	3	13	3	2	1	2	1	1
				3	2	1	2	1	13	1	13	7	1	3	2	1	13	1	1	12	2	5	1	1	1	8	1	1	2	1	6	1	13	2	2	2	2	2	12	5	4	12	3	1	1	2	1	2	1
				3	1	4	2	12	1	1	1	1	1	7	7	6	3	1	13	7	2	3	4	2	2	1	3	2	1	3	1	2	5	13	1	3	1	1	6	1	4	5	2	2	4	1	1	2	2
				5	2	8	2	1	3	1	7	1	2	1	1	1	3	2	6	1	1	1	1	1	1	2	7	1	2	2	7	5	1	1	1	1	1	2	5	13	2	2	1	1	2	13	1	1	1
				6	12	3	3	2	13	1	1	1	3	2	1	7	1	3	2	2	2	1	3	2	1	1	5	1	6	5	2	1	6	2	3	1	3	1	3	1	5	2	1	1	2	2	2	1	1
				2	5	6	6	8	13	3	4	6	6	3	2	8	13	1	3	5	2	13	1	1	2	2	2	3	3	1	1	3	2	1	1	2	8	1	1	2	4	6	2	1	2	8	2	3	2
				2	7	13	12	13	1	1	13	4	1	3	4	4	3	1	2	3	1	2	4	2	5	2	2	2	7	8	7	1	4	4	6	1	3	2	12	5	1	1	1	7	5	4	13	1	1
				2	2	3	4	1	1	5	1	1	13	1	1	2	2	1	5	1	12	1	1	8	12	5	1	4	2	1	1	3	1	1	8	3	2	7	3	1	2	2	2	1	2	6	2	1	2
				1	2	2	2	1	1	1	4	12	1	2	2	2	1	1	4	2	1	1	2	5	2	2	4	1	1	4	1	2	1	2	1	6	5	1	1	6	2	3	2	2	3	4	13	5	1
				6	8	6	5	6	1	4	2	12	2	6	1	2	1	2	1	4	1	2	1	3	2	3	4	1	7	1	6	12	2	1	8	1	3	2	1	2	5	12	2	1	5	2	3	2	3
				12	5	2	5	3	6	6	1	12	2	5	2	2	6	3	7	2	2	1	2	1	4	1	3	1	1	3	2	1	7	6	1	8	1	2	7	1	6	4	5	3	1	6	7	1	1
				7	1	2	3	1	4	5	3	5	2	2	2	6	12	1	6	4	2	1	5	3	1	13	8	2	1	8	2	4	13	4	1	1	2	1	3	2	5	2	1	2	1	1	2	1	1
				3	1	5	1	3	1	2	1	1	1	3	1	1	2	1	1	5	2	2	2	1	2	3	3	2	2	6	6	1	1	1	7	1	3	13	2	13	2	1	1	2	1	1	2	1	2
				2	5	2	1	1	3	4	5	1	1	2	4	4	2	1	3	2	2	7	1	1	1	1	2	2	6	8	1	1	13	1	1	2	1	4	1	1	2	4	6	1	5	2	1	1	1
				13	13	1	8	5	2	12	1	2	2	2	3	6	2	2	1	1	1	2	1	2	2	1	3	1	1	1	2	1	13	2	2	6	1	1	1	4	1	2	6	1	1	1	4	1	2
				1	1	5	1	6	1	1	8	3	1	2	1	5	3	4	13	1	5	1	3	3	3	6	2	13	1	2	1	6	1	2	2	2	1	1	2	1	5	2	1	2	2	13	3	1	1
				1	1	5	5	1	2	2	1	1	1	1	13	6	5	3	1	2	1	1	2	4	1	4	6	2	7	1	3	5	13	1	7	1	1	2	1	1	2	12	1	6	1	2	2	1	1
				4	3	8	2	4	4	3	1	1	5	2	1	1	13	13	2	2	4	2	5	1	1	1	1	1	1	1	1	2	1	2	5	1	1	6	1	2	3	3	13	1	4	12	12	3	4
				1	2	2	1	13	1	2	1	5	1	1	4	1	5	2	5	5	2	4	7	1	2	1	5	1	1	3	6	5	3	6	2	13	2	1	1	1	5	1	3	2	1	1	1	13	1
				1	2	1	1	2	4	2	5	1	1	2	2	1	3	1	2	1	1	2	1	7	4	1	2	1	3	1	12	1	1	1	5	1	8	1	2	1	3	3	3	1	1	1	1	1	1
[truncated: 9,924 more rows]
[truncated: 21 more columns]

## Sheet: DT
HH_ID	Month	Outbreaks	No. Doublings	Time2Double
[truncated: 211 more rows]
